# Supplementary material for: Predicting Survival Rates in Brain Metastases Patients from Non‐Small Cell Lung Cancer Using Radiomic Signatures Associated with Tumor Immune Heterogeneity
Source: Adv Sci (Weinh). 2025 Jan 22;12(10):2412590. doi: 10.1002/advs.202412590 (PMC11904944; doi:10.1002/advs.202412590)
Supplement: Supplementary file 2 — Supplemental Table 1 [file ADVS-12-2412590-s002.xlsx]

## Sheet: Table S1
Table S1. Univariate logistic regression results for all radiomics features in relation to 36-month survival
Characteristics	OR	95% CI	P Value
diagnostics_Image_original_Mean_t1	1	1-1	0.916
diagnostics_Image_original_Maximum_t1	1	1-1	0.683
diagnostics_Mask_original_VoxelNum_t1	1	1-1	0.36
diagnostics_Image_interpolated_Mean_t1	1.02	0.98-1.07	0.267
diagnostics_Image_interpolated_Minimum_t1	1	0.97-1.04	0.796
diagnostics_Image_interpolated_Maximum_t1	1	1-1.01	0.194
diagnostics_Mask_interpolated_VoxelNum_t1	1	1-1	0.714
diagnostics_Mask_interpolated_Mean_t1	1.02	1-1.05	0.051
diagnostics_Mask_interpolated_Minimum_t1	1	0.98-1.01	0.759
diagnostics_Mask_interpolated_Maximum_t1	1.01	1-1.02	0.03
original_shape_Elongation_t1	122.61	0.17-313319.69	0.183
original_shape_Flatness_t1	7.43	0.3-985.37	0.3
original_shape_LeastAxisLength_t1	1.04	0.97-1.13	0.34
original_shape_MajorAxisLength_t1	1.02	0.96-1.09	0.465
original_shape_Maximum2DDiameterColumn_t1	1.03	0.98-1.09	0.309
original_shape_Maximum2DDiameterRow_t1	1.02	0.97-1.07	0.41
original_shape_Maximum2DDiameterSlice_t1	1.02	0.98-1.08	0.339
original_shape_Maximum3DDiameter_t1	1.02	0.98-1.07	0.365
original_shape_MeshVolume_t1	1	1-1	0.722
original_shape_MinorAxisLength_t1	1.04	0.98-1.12	0.242
original_shape_Sphericity_t1	0	0-115.51	0.196
original_shape_SurfaceArea_t1	1	1-1	0.561
original_shape_SurfaceVolumeRatio_t1	0.04	0-4.27	0.277
original_shape_VoxelVolume_t1	1	1-1	0.723
original_firstorder_10Percentile_t1	1.02	1-1.04	0.164
original_firstorder_90Percentile_t1	1.02	1-1.04	0.066
original_firstorder_Energy_t1	1	1-1	0.275
original_firstorder_Entropy_t1	2.31	0.84-7.85	0.135
original_firstorder_InterquartileRange_t1	1.01	0.99-1.04	0.217
original_firstorder_Kurtosis_t1	1.16	0.82-1.74	0.39
original_firstorder_Maximum_t1	1.01	1-1.02	0.03
original_firstorder_MeanAbsoluteDeviation_t1	1.03	0.99-1.09	0.185
original_firstorder_Mean_t1	1.02	1-1.05	0.051
original_firstorder_Median_t1	1.02	1-1.05	0.054
original_firstorder_Minimum_t1	1	0.98-1.01	0.759
original_firstorder_Range_t1	1.01	1-1.02	0.033
original_firstorder_RobustMeanAbsoluteDeviation_t1	1.03	0.98-1.1	0.231
original_firstorder_RootMeanSquared_t1	1.02	1-1.05	0.051
original_firstorder_Skewness_t1	2.11	0.61-8.01	0.242
original_firstorder_TotalEnergy_t1	1	1-1	0.279
original_firstorder_Uniformity_t1	0	0-169.46	0.24
original_firstorder_Variance_t1	1	1-1	0.148
original_glcm_Autocorrelation_t1	1	1-1.01	0.025
original_glcm_JointAverage_t1	1.14	1.03-1.28	0.019
original_glcm_ClusterProminence_t1	1	1-1	0.146
original_glcm_ClusterShade_t1	1	1-1	0.253
original_glcm_ClusterTendency_t1	1	1-1.01	0.116
original_glcm_Contrast_t1	1.02	1-1.04	0.18
original_glcm_Correlation_t1	1.47	0.04-72.15	0.835
original_glcm_DifferenceAverage_t1	1.32	0.96-2.03	0.136
original_glcm_DifferenceEntropy_t1	2.92	0.9-11.93	0.095
original_glcm_DifferenceVariance_t1	1.04	1-1.1	0.149
original_glcm_JointEnergy_t1	0	0-0.03	0.193
original_glcm_JointEntropy_t1	1.79	0.98-3.99	0.099
original_glcm_Imc1_t1	18.57	0.07-41211.24	0.366
original_glcm_Imc2_t1	0.01	0-31.14	0.287
original_glcm_Idm_t1	0	0-23.51	0.229
original_glcm_Idmn_t1	1.02922e+11	0-4.41252356847671e+36	0.286
original_glcm_Id_t1	0	0-23.64	0.213
original_glcm_Idn_t1	383184	0-154585272420029376	0.281
original_glcm_InverseVariance_t1	0	0-12.65	0.177
original_glcm_MaximumProbability_t1	0	0-0.01	0.117
original_glcm_SumEntropy_t1	2.28	0.92-7.33	0.115
original_glcm_SumSquares_t1	1.01	1-1.03	0.123
original_glrlm_GrayLevelNonUniformity_t1	1	0.99-1.01	0.957
original_glrlm_GrayLevelNonUniformityNormalized_t1	0	0-315.89	0.256
original_glrlm_GrayLevelVariance_t1	1.01	1-1.03	0.147
original_glrlm_HighGrayLevelRunEmphasis_t1	1	1-1.01	0.025
original_glrlm_LongRunEmphasis_t1	0.14	0-10.84	0.397
original_glrlm_LongRunHighGrayLevelEmphasis_t1	1	1-1	0.025
original_glrlm_LongRunLowGrayLevelEmphasis_t1	0	0-0	0.069
original_glrlm_LowGrayLevelRunEmphasis_t1	0	0-0	0.083
original_glrlm_RunEntropy_t1	2.6	0.85-10.96	0.139
original_glrlm_RunLengthNonUniformity_t1	1	1-1	0.534
original_glrlm_RunLengthNonUniformityNormalized_t1	116.31	0-55557713.18	0.452
original_glrlm_RunPercentage_t1	2680.5	0-4456327474146.21	0.439
original_glrlm_RunVariance_t1	0.01	0-415.22	0.4
original_glrlm_ShortRunEmphasis_t1	61983.1	0-201513734803770048	0.425
original_glrlm_ShortRunHighGrayLevelEmphasis_t1	1	1-1.01	0.025
original_glrlm_ShortRunLowGrayLevelEmphasis_t1	0	0-0	0.088
original_glszm_GrayLevelNonUniformity_t1	1.02	0.98-1.05	0.378
original_glszm_GrayLevelNonUniformityNormalized_t1	0	0-11.63	0.158
original_glszm_GrayLevelVariance_t1	1.02	1-1.04	0.108
original_glszm_HighGrayLevelZoneEmphasis_t1	1	1-1	0.032
original_glszm_LargeAreaEmphasis_t1	1	0.99-1	0.245
original_glszm_LargeAreaHighGrayLevelEmphasis_t1	1	1-1	0.636
original_glszm_LargeAreaLowGrayLevelEmphasis_t1	0.56	0.18-0.98	0.203
original_glszm_LowGrayLevelZoneEmphasis_t1	0	0-0	0.103
original_glszm_SizeZoneNonUniformity_t1	1	1-1	0.237
original_glszm_SizeZoneNonUniformityNormalized_t1	0.66	0-158.55	0.883
original_glszm_SmallAreaEmphasis_t1	1.22	0-1464.93	0.955
original_glszm_SmallAreaHighGrayLevelEmphasis_t1	1	1-1.01	0.035
original_glszm_SmallAreaLowGrayLevelEmphasis_t1	0	0-0	0.089
original_glszm_ZoneEntropy_t1	3.01	0.99-18.39	0.147
original_glszm_ZonePercentage_t1	0.7	0.02-20.91	0.839
original_glszm_ZoneVariance_t1	1	0.99-1	0.243
original_gldm_DependenceEntropy_t1	2.02	0.88-8.29	0.206
original_gldm_DependenceNonUniformity_t1	1	1-1	0.298
original_gldm_DependenceNonUniformityNormalized_t1	0.24	0-70.37	0.652
original_gldm_DependenceVariance_t1	0.93	0.69-1.21	0.59
original_gldm_GrayLevelNonUniformity_t1	1	0.99-1	0.85
original_gldm_GrayLevelVariance_t1	1.01	1-1.03	0.148
original_gldm_HighGrayLevelEmphasis_t1	1	1-1.01	0.024
original_gldm_LargeDependenceEmphasis_t1	0.98	0.91-1.06	0.636
original_gldm_LargeDependenceHighGrayLevelEmphasis_t1	1	1-1	0.077
original_gldm_LargeDependenceLowGrayLevelEmphasis_t1	0	0-0.24	0.067
original_gldm_LowGrayLevelEmphasis_t1	0	0-0	0.078
original_gldm_SmallDependenceEmphasis_t1	0.64	0.01-32.25	0.83
original_gldm_SmallDependenceHighGrayLevelEmphasis_t1	1.01	1-1.01	0.052
original_gldm_SmallDependenceLowGrayLevelEmphasis_t1	0	0-0.08	0.294
log_sigma_2_0_mm_3D_firstorder_10Percentile_t1	0.96	0.89-1.01	0.209
log_sigma_2_0_mm_3D_firstorder_90Percentile_t1	1.01	0.94-1.09	0.77
log_sigma_2_0_mm_3D_firstorder_Energy_t1	1	1-1	0.758
log_sigma_2_0_mm_3D_firstorder_Entropy_t1	2.24	0.72-8.18	0.184
log_sigma_2_0_mm_3D_firstorder_InterquartileRange_t1	1.04	0.97-1.13	0.258
log_sigma_2_0_mm_3D_firstorder_Kurtosis_t1	1.36	0.86-2.3	0.196
log_sigma_2_0_mm_3D_firstorder_Maximum_t1	1.03	0.99-1.07	0.117
log_sigma_2_0_mm_3D_firstorder_MeanAbsoluteDeviation_t1	1.08	0.96-1.26	0.222
log_sigma_2_0_mm_3D_firstorder_Mean_t1	0.94	0.83-1.05	0.275
log_sigma_2_0_mm_3D_firstorder_Median_t1	0.95	0.83-1.06	0.358
log_sigma_2_0_mm_3D_firstorder_Minimum_t1	0.96	0.93-0.99	0.023
log_sigma_2_0_mm_3D_firstorder_Range_t1	1.02	1-1.04	0.026
log_sigma_2_0_mm_3D_firstorder_RobustMeanAbsoluteDeviation_t1	1.1	0.93-1.34	0.271
log_sigma_2_0_mm_3D_firstorder_RootMeanSquared_t1	0.94	0.83-1.05	0.305
log_sigma_2_0_mm_3D_firstorder_Skewness_t1	0.26	0.05-1.09	0.089
log_sigma_2_0_mm_3D_firstorder_TotalEnergy_t1	1	1-1	0.767
log_sigma_2_0_mm_3D_firstorder_Uniformity_t1	0	0-396.07	0.335
log_sigma_2_0_mm_3D_firstorder_Variance_t1	1	1-1.01	0.192
log_sigma_2_0_mm_3D_glcm_Autocorrelation_t1	1.01	1-1.01	0.033
log_sigma_2_0_mm_3D_glcm_JointAverage_t1	1.23	1.06-1.5	0.015
log_sigma_2_0_mm_3D_glcm_ClusterProminence_t1	1	1-1	0.125
log_sigma_2_0_mm_3D_glcm_ClusterShade_t1	0.99	0.99-1	0.157
log_sigma_2_0_mm_3D_glcm_ClusterTendency_t1	1.02	1-1.06	0.169
log_sigma_2_0_mm_3D_glcm_Contrast_t1	1.05	0.99-1.17	0.184
log_sigma_2_0_mm_3D_glcm_Correlation_t1	1.89	0.01-1088.22	0.831
log_sigma_2_0_mm_3D_glcm_DifferenceAverage_t1	1.51	0.83-3.15	0.204
log_sigma_2_0_mm_3D_glcm_DifferenceEntropy_t1	2.58	0.75-11.15	0.156
log_sigma_2_0_mm_3D_glcm_DifferenceVariance_t1	1.17	1-1.53	0.158
log_sigma_2_0_mm_3D_glcm_JointEnergy_t1	0	0-876.88	0.272
log_sigma_2_0_mm_3D_glcm_JointEntropy_t1	1.66	0.91-3.38	0.124
log_sigma_2_0_mm_3D_glcm_Imc1_t1	306.34	0.06-427871759.68	0.289
log_sigma_2_0_mm_3D_glcm_Imc2_t1	0.17	0-127.46	0.608
log_sigma_2_0_mm_3D_glcm_Idm_t1	0.12	0-56.7	0.498
log_sigma_2_0_mm_3D_glcm_Idmn_t1	1.28644e+19	0.01-4.14565008379765e+53	0.168
log_sigma_2_0_mm_3D_glcm_Id_t1	0.05	0-84.81	0.438
log_sigma_2_0_mm_3D_glcm_Idn_t1	8.60328e+08	0.06-6.88732765337123e+22	0.137
log_sigma_2_0_mm_3D_glcm_InverseVariance_t1	0.12	0-508.57	0.608
log_sigma_2_0_mm_3D_glcm_MaximumProbability_t1	0	0-394.95	0.29
log_sigma_2_0_mm_3D_glcm_SumEntropy_t1	2.37	0.83-8.39	0.139
log_sigma_2_0_mm_3D_glcm_SumSquares_t1	1.06	0.99-1.18	0.174
log_sigma_2_0_mm_3D_glrlm_GrayLevelNonUniformity_t1	1	1-1	0.954
log_sigma_2_0_mm_3D_glrlm_GrayLevelNonUniformityNormalized_t1	0	0-514.25	0.317
log_sigma_2_0_mm_3D_glrlm_GrayLevelVariance_t1	1.06	0.99-1.17	0.187
log_sigma_2_0_mm_3D_glrlm_HighGrayLevelRunEmphasis_t1	1.01	1-1.01	0.037
log_sigma_2_0_mm_3D_glrlm_LongRunEmphasis_t1	0.56	0.1-2.61	0.485
log_sigma_2_0_mm_3D_glrlm_LongRunHighGrayLevelEmphasis_t1	1	1-1.01	0.038
log_sigma_2_0_mm_3D_glrlm_LongRunLowGrayLevelEmphasis_t1	0	0-0	0.017
log_sigma_2_0_mm_3D_glrlm_LowGrayLevelRunEmphasis_t1	0	0-0	0.011
log_sigma_2_0_mm_3D_glrlm_RunEntropy_t1	4.18	0.87-31.36	0.115
log_sigma_2_0_mm_3D_glrlm_RunLengthNonUniformity_t1	1	1-1	0.46
log_sigma_2_0_mm_3D_glrlm_RunLengthNonUniformityNormalized_t1	4.3	0-8225.66	0.694
log_sigma_2_0_mm_3D_glrlm_RunPercentage_t1	14.03	0-783816.59	0.619
log_sigma_2_0_mm_3D_glrlm_RunVariance_t1	0.26	0-11.33	0.504
log_sigma_2_0_mm_3D_glrlm_ShortRunEmphasis_t1	34.93	0-49987843.6	0.603
log_sigma_2_0_mm_3D_glrlm_ShortRunHighGrayLevelEmphasis_t1	1.01	1-1.02	0.04
log_sigma_2_0_mm_3D_glrlm_ShortRunLowGrayLevelEmphasis_t1	0	0-0	0.01
log_sigma_2_0_mm_3D_glszm_GrayLevelNonUniformity_t1	1.01	0.97-1.05	0.651
log_sigma_2_0_mm_3D_glszm_GrayLevelNonUniformityNormalized_t1	0	0-0.01	0.039
log_sigma_2_0_mm_3D_glszm_GrayLevelVariance_t1	1.08	1.01-1.18	0.063
log_sigma_2_0_mm_3D_glszm_HighGrayLevelZoneEmphasis_t1	1.01	1-1.02	0.033
log_sigma_2_0_mm_3D_glszm_LargeAreaEmphasis_t1	1	1-1	0.386
log_sigma_2_0_mm_3D_glszm_LargeAreaHighGrayLevelEmphasis_t1	1	1-1	0.94
log_sigma_2_0_mm_3D_glszm_LargeAreaLowGrayLevelEmphasis_t1	0.99	0.98-1	0.31
log_sigma_2_0_mm_3D_glszm_LowGrayLevelZoneEmphasis_t1	0	0-0	0.027
log_sigma_2_0_mm_3D_glszm_SizeZoneNonUniformity_t1	1.01	1-1.02	0.206
log_sigma_2_0_mm_3D_glszm_SizeZoneNonUniformityNormalized_t1	0.59	0-343.54	0.874
log_sigma_2_0_mm_3D_glszm_SmallAreaEmphasis_t1	1.15	0-711.33	0.966
log_sigma_2_0_mm_3D_glszm_SmallAreaHighGrayLevelEmphasis_t1	1.01	1-1.03	0.053
log_sigma_2_0_mm_3D_glszm_SmallAreaLowGrayLevelEmphasis_t1	0	0-0	0.077
log_sigma_2_0_mm_3D_glszm_ZoneEntropy_t1	2.89	1.05-12.85	0.097
log_sigma_2_0_mm_3D_glszm_ZonePercentage_t1	0.39	0-17.16	0.647
log_sigma_2_0_mm_3D_glszm_ZoneVariance_t1	1	1-1	0.391
log_sigma_2_0_mm_3D_gldm_DependenceEntropy_t1	2.5	0.9-15.39	0.198
log_sigma_2_0_mm_3D_gldm_DependenceNonUniformity_t1	1	1-1.01	0.336
log_sigma_2_0_mm_3D_gldm_DependenceNonUniformityNormalized_t1	0.07	0-162.93	0.541
log_sigma_2_0_mm_3D_gldm_DependenceVariance_t1	1.02	0.89-1.17	0.813
log_sigma_2_0_mm_3D_gldm_GrayLevelNonUniformity_t1	1	1-1	0.912
log_sigma_2_0_mm_3D_gldm_GrayLevelVariance_t1	1.06	0.99-1.17	0.193
log_sigma_2_0_mm_3D_gldm_HighGrayLevelEmphasis_t1	1.01	1-1.01	0.037
log_sigma_2_0_mm_3D_gldm_LargeDependenceEmphasis_t1	1	0.97-1.02	0.886
log_sigma_2_0_mm_3D_gldm_LargeDependenceHighGrayLevelEmphasis_t1	1	1-1	0.122
log_sigma_2_0_mm_3D_gldm_LargeDependenceLowGrayLevelEmphasis_t1	0.24	0.03-0.8	0.077
log_sigma_2_0_mm_3D_gldm_LowGrayLevelEmphasis_t1	0	0-0	0.011
log_sigma_2_0_mm_3D_gldm_SmallDependenceEmphasis_t1	0.34	0-34.59	0.672
log_sigma_2_0_mm_3D_gldm_SmallDependenceHighGrayLevelEmphasis_t1	1.03	1-1.08	0.083
log_sigma_2_0_mm_3D_gldm_SmallDependenceLowGrayLevelEmphasis_t1	0	0-0	0.176
log_sigma_3_0_mm_3D_firstorder_10Percentile_t1	0.97	0.91-1.01	0.18
log_sigma_3_0_mm_3D_firstorder_90Percentile_t1	0.99	0.94-1.04	0.664
log_sigma_3_0_mm_3D_firstorder_Energy_t1	1	1-1	0.803
log_sigma_3_0_mm_3D_firstorder_Entropy_t1	1.93	0.66-6.71	0.258
log_sigma_3_0_mm_3D_firstorder_InterquartileRange_t1	1.03	0.97-1.09	0.38
log_sigma_3_0_mm_3D_firstorder_Kurtosis_t1	1.8	1.01-3.5	0.056
log_sigma_3_0_mm_3D_firstorder_Maximum_t1	1.02	0.99-1.06	0.144
log_sigma_3_0_mm_3D_firstorder_MeanAbsoluteDeviation_t1	1.06	0.95-1.2	0.28
log_sigma_3_0_mm_3D_firstorder_Mean_t1	0.96	0.89-1.02	0.228
log_sigma_3_0_mm_3D_firstorder_Median_t1	0.97	0.9-1.03	0.308
log_sigma_3_0_mm_3D_firstorder_Minimum_t1	0.97	0.94-0.99	0.04
log_sigma_3_0_mm_3D_firstorder_Range_t1	1.02	1-1.04	0.027
log_sigma_3_0_mm_3D_firstorder_RobustMeanAbsoluteDeviation_t1	1.07	0.92-1.25	0.373
log_sigma_3_0_mm_3D_firstorder_RootMeanSquared_t1	0.96	0.89-1.02	0.241
log_sigma_3_0_mm_3D_firstorder_Skewness_t1	0.55	0.11-2.57	0.443
log_sigma_3_0_mm_3D_firstorder_TotalEnergy_t1	1	1-1	0.812
log_sigma_3_0_mm_3D_firstorder_Uniformity_t1	0	0-324.72	0.424
log_sigma_3_0_mm_3D_firstorder_Variance_t1	1	1-1	0.199
log_sigma_3_0_mm_3D_glcm_Autocorrelation_t1	1.01	1-1.01	0.041
log_sigma_3_0_mm_3D_glcm_JointAverage_t1	1.19	1.04-1.43	0.025
log_sigma_3_0_mm_3D_glcm_ClusterProminence_t1	1	1-1	0.275
log_sigma_3_0_mm_3D_glcm_ClusterShade_t1	1	0.99-1	0.129
log_sigma_3_0_mm_3D_glcm_ClusterTendency_t1	1.01	1-1.03	0.175
log_sigma_3_0_mm_3D_glcm_Contrast_t1	1.07	0.98-1.25	0.231
log_sigma_3_0_mm_3D_glcm_Correlation_t1	12.4	0.05-29014.28	0.432
log_sigma_3_0_mm_3D_glcm_DifferenceAverage_t1	1.6	0.75-3.97	0.245
log_sigma_3_0_mm_3D_glcm_DifferenceEntropy_t1	2.45	0.63-11.5	0.213
log_sigma_3_0_mm_3D_glcm_DifferenceVariance_t1	1.25	0.97-1.93	0.21
log_sigma_3_0_mm_3D_glcm_JointEnergy_t1	0	0-1935.16	0.431
log_sigma_3_0_mm_3D_glcm_JointEntropy_t1	1.52	0.86-3	0.182
log_sigma_3_0_mm_3D_glcm_Imc1_t1	86745	0.1-665748160820926	0.212
log_sigma_3_0_mm_3D_glcm_Imc2_t1	1.07	0-116214.2	0.991
log_sigma_3_0_mm_3D_glcm_Idm_t1	0.14	0-39.55	0.497
log_sigma_3_0_mm_3D_glcm_Idmn_t1	1.27184e+29	0.01-1.28213304662341e+85	0.194
log_sigma_3_0_mm_3D_glcm_Id_t1	0.07	0-70.8	0.458
log_sigma_3_0_mm_3D_glcm_Idn_t1	2.96932e+12	0.35-2.62465587712749e+30	0.112
log_sigma_3_0_mm_3D_glcm_InverseVariance_t1	0.04	0-441.39	0.484
log_sigma_3_0_mm_3D_glcm_MaximumProbability_t1	0	0-107.62	0.348
log_sigma_3_0_mm_3D_glcm_SumEntropy_t1	2.04	0.77-6.64	0.189
log_sigma_3_0_mm_3D_glcm_SumSquares_t1	1.04	0.99-1.13	0.181
log_sigma_3_0_mm_3D_glrlm_GrayLevelNonUniformity_t1	1	1-1	0.876
log_sigma_3_0_mm_3D_glrlm_GrayLevelNonUniformityNormalized_t1	0	0-554.83	0.406
log_sigma_3_0_mm_3D_glrlm_GrayLevelVariance_t1	1.04	0.99-1.12	0.194
log_sigma_3_0_mm_3D_glrlm_HighGrayLevelRunEmphasis_t1	1.01	1-1.01	0.052
log_sigma_3_0_mm_3D_glrlm_LongRunEmphasis_t1	0.75	0.19-2.73	0.674
log_sigma_3_0_mm_3D_glrlm_LongRunHighGrayLevelEmphasis_t1	1	1-1.01	0.031
log_sigma_3_0_mm_3D_glrlm_LongRunLowGrayLevelEmphasis_t1	0	0-0.04	0.087
log_sigma_3_0_mm_3D_glrlm_LowGrayLevelRunEmphasis_t1	0	0-0	0.068
log_sigma_3_0_mm_3D_glrlm_RunEntropy_t1	3.43	0.78-25.01	0.164
log_sigma_3_0_mm_3D_glrlm_RunLengthNonUniformity_t1	1	1-1	0.495
log_sigma_3_0_mm_3D_glrlm_RunLengthNonUniformityNormalized_t1	4.01	0-4058.05	0.685
log_sigma_3_0_mm_3D_glrlm_RunPercentage_t1	6.05	0-85501.18	0.702
log_sigma_3_0_mm_3D_glrlm_RunVariance_t1	0.64	0.02-13.01	0.774
log_sigma_3_0_mm_3D_glrlm_ShortRunEmphasis_t1	23.12	0-4969859.85	0.595
log_sigma_3_0_mm_3D_glrlm_ShortRunHighGrayLevelEmphasis_t1	1.01	1-1.02	0.061
log_sigma_3_0_mm_3D_glrlm_ShortRunLowGrayLevelEmphasis_t1	0	0-0	0.068
log_sigma_3_0_mm_3D_glszm_GrayLevelNonUniformity_t1	1.01	0.96-1.07	0.553
log_sigma_3_0_mm_3D_glszm_GrayLevelNonUniformityNormalized_t1	0	0-0	0.035
log_sigma_3_0_mm_3D_glszm_GrayLevelVariance_t1	1.07	1.01-1.17	0.083
log_sigma_3_0_mm_3D_glszm_HighGrayLevelZoneEmphasis_t1	1.01	1-1.02	0.059
log_sigma_3_0_mm_3D_glszm_LargeAreaEmphasis_t1	1	1-1	0.402
log_sigma_3_0_mm_3D_glszm_LargeAreaHighGrayLevelEmphasis_t1	1	1-1	0.829
log_sigma_3_0_mm_3D_glszm_LargeAreaLowGrayLevelEmphasis_t1	1	0.99-1	0.346
log_sigma_3_0_mm_3D_glszm_LowGrayLevelZoneEmphasis_t1	0	0-0.03	0.074
log_sigma_3_0_mm_3D_glszm_SizeZoneNonUniformity_t1	1.01	1-1.02	0.199
log_sigma_3_0_mm_3D_glszm_SizeZoneNonUniformityNormalized_t1	2.76	0-2225.27	0.762
log_sigma_3_0_mm_3D_glszm_SmallAreaEmphasis_t1	13.86	0.03-9641.41	0.404
log_sigma_3_0_mm_3D_glszm_SmallAreaHighGrayLevelEmphasis_t1	1.01	1-1.03	0.07
log_sigma_3_0_mm_3D_glszm_SmallAreaLowGrayLevelEmphasis_t1	0	0-0.05	0.167
log_sigma_3_0_mm_3D_glszm_ZoneEntropy_t1	2.47	1-8.56	0.101
log_sigma_3_0_mm_3D_glszm_ZonePercentage_t1	0.42	0-20.93	0.687
log_sigma_3_0_mm_3D_glszm_ZoneVariance_t1	1	1-1	0.412
log_sigma_3_0_mm_3D_gldm_DependenceEntropy_t1	2.13	0.87-10.06	0.212
log_sigma_3_0_mm_3D_gldm_DependenceNonUniformity_t1	1	1-1	0.416
log_sigma_3_0_mm_3D_gldm_DependenceNonUniformityNormalized_t1	0.03	0-155.44	0.484
log_sigma_3_0_mm_3D_gldm_DependenceVariance_t1	1.02	0.9-1.15	0.77
log_sigma_3_0_mm_3D_gldm_GrayLevelNonUniformity_t1	1	1-1	0.984
log_sigma_3_0_mm_3D_gldm_GrayLevelVariance_t1	1.04	0.99-1.12	0.199
log_sigma_3_0_mm_3D_gldm_HighGrayLevelEmphasis_t1	1.01	1-1.01	0.05
log_sigma_3_0_mm_3D_gldm_LargeDependenceEmphasis_t1	1	0.98-1.03	0.906
log_sigma_3_0_mm_3D_gldm_LargeDependenceHighGrayLevelEmphasis_t1	1	1-1	0.101
log_sigma_3_0_mm_3D_gldm_LargeDependenceLowGrayLevelEmphasis_t1	0.58	0.19-1.06	0.208
log_sigma_3_0_mm_3D_gldm_LowGrayLevelEmphasis_t1	0	0-0	0.067
log_sigma_3_0_mm_3D_gldm_SmallDependenceEmphasis_t1	0.4	0-50.79	0.731
log_sigma_3_0_mm_3D_gldm_SmallDependenceHighGrayLevelEmphasis_t1	1.03	1-1.08	0.185
log_sigma_3_0_mm_3D_gldm_SmallDependenceLowGrayLevelEmphasis_t1	0	0-1.65	0.472
log_sigma_4_0_mm_3D_firstorder_10Percentile_t1	0.97	0.93-1.01	0.18
log_sigma_4_0_mm_3D_firstorder_90Percentile_t1	0.99	0.95-1.03	0.535
log_sigma_4_0_mm_3D_firstorder_Energy_t1	1	1-1	0.85
log_sigma_4_0_mm_3D_firstorder_Entropy_t1	1.82	0.7-5.8	0.262
log_sigma_4_0_mm_3D_firstorder_InterquartileRange_t1	1.01	0.96-1.07	0.582
log_sigma_4_0_mm_3D_firstorder_Kurtosis_t1	1.39	0.75-2.61	0.294
log_sigma_4_0_mm_3D_firstorder_Maximum_t1	1	0.97-1.03	0.906
log_sigma_4_0_mm_3D_firstorder_MeanAbsoluteDeviation_t1	1.05	0.95-1.16	0.356
log_sigma_4_0_mm_3D_firstorder_Mean_t1	0.97	0.92-1.01	0.198
log_sigma_4_0_mm_3D_firstorder_Median_t1	0.97	0.91-1.02	0.215
log_sigma_4_0_mm_3D_firstorder_Minimum_t1	0.97	0.94-1	0.061
log_sigma_4_0_mm_3D_firstorder_Range_t1	1.02	1-1.04	0.059
log_sigma_4_0_mm_3D_firstorder_RobustMeanAbsoluteDeviation_t1	1.04	0.92-1.19	0.519
log_sigma_4_0_mm_3D_firstorder_RootMeanSquared_t1	0.97	0.92-1.01	0.206
log_sigma_4_0_mm_3D_firstorder_Skewness_t1	0.38	0.07-1.75	0.233
log_sigma_4_0_mm_3D_firstorder_TotalEnergy_t1	1	1-1	0.86
log_sigma_4_0_mm_3D_firstorder_Uniformity_t1	0	0-29.6	0.405
log_sigma_4_0_mm_3D_firstorder_Variance_t1	1	1-1	0.226
log_sigma_4_0_mm_3D_glcm_Autocorrelation_t1	1.01	1-1.01	0.057
log_sigma_4_0_mm_3D_glcm_JointAverage_t1	1.16	1.01-1.36	0.046
log_sigma_4_0_mm_3D_glcm_ClusterProminence_t1	1	1-1	0.246
log_sigma_4_0_mm_3D_glcm_ClusterShade_t1	1	0.99-1	0.195
log_sigma_4_0_mm_3D_glcm_ClusterTendency_t1	1.01	1-1.02	0.205
log_sigma_4_0_mm_3D_glcm_Contrast_t1	1.08	0.97-1.28	0.246
log_sigma_4_0_mm_3D_glcm_Correlation_t1	78.73	0.21-2347673.35	0.299
log_sigma_4_0_mm_3D_glcm_DifferenceAverage_t1	1.56	0.69-4.03	0.295
log_sigma_4_0_mm_3D_glcm_DifferenceEntropy_t1	2.08	0.54-9.39	0.3
log_sigma_4_0_mm_3D_glcm_DifferenceVariance_t1	1.25	0.92-2.01	0.227
log_sigma_4_0_mm_3D_glcm_JointEnergy_t1	0	0-68.36	0.479
log_sigma_4_0_mm_3D_glcm_JointEntropy_t1	1.43	0.85-2.67	0.219
log_sigma_4_0_mm_3D_glcm_Imc1_t1	48.31	0-214275328.33	0.584
log_sigma_4_0_mm_3D_glcm_Imc2_t1	238.09	0.01-342908712426	0.5
log_sigma_4_0_mm_3D_glcm_Idm_t1	0.18	0-36.44	0.531
log_sigma_4_0_mm_3D_glcm_Idmn_t1	1.47903e+40	0-2.8000127937463e+114	0.201
log_sigma_4_0_mm_3D_glcm_Id_t1	0.11	0-68.23	0.506
log_sigma_4_0_mm_3D_glcm_Idn_t1	2602503884102	0-1.56259981112158e+32	0.169
log_sigma_4_0_mm_3D_glcm_InverseVariance_t1	0.04	0-658.43	0.511
log_sigma_4_0_mm_3D_glcm_MaximumProbability_t1	0.01	0-39.45	0.479
log_sigma_4_0_mm_3D_glcm_SumEntropy_t1	1.88	0.78-5.65	0.211
log_sigma_4_0_mm_3D_glcm_SumSquares_t1	1.03	0.99-1.09	0.206
log_sigma_4_0_mm_3D_glrlm_GrayLevelNonUniformity_t1	1	1-1	0.864
log_sigma_4_0_mm_3D_glrlm_GrayLevelNonUniformityNormalized_t1	0	0-40.69	0.379
log_sigma_4_0_mm_3D_glrlm_GrayLevelVariance_t1	1.03	0.99-1.09	0.212
log_sigma_4_0_mm_3D_glrlm_HighGrayLevelRunEmphasis_t1	1.01	1-1.01	0.072
log_sigma_4_0_mm_3D_glrlm_LongRunEmphasis_t1	0.91	0.31-2.47	0.854
log_sigma_4_0_mm_3D_glrlm_LongRunHighGrayLevelEmphasis_t1	1	1-1.01	0.041
log_sigma_4_0_mm_3D_glrlm_LongRunLowGrayLevelEmphasis_t1	0	0-3.78	0.285
log_sigma_4_0_mm_3D_glrlm_LowGrayLevelRunEmphasis_t1	0	0-1.25	0.175
log_sigma_4_0_mm_3D_glrlm_RunEntropy_t1	3.39	0.86-23.96	0.155
log_sigma_4_0_mm_3D_glrlm_RunLengthNonUniformity_t1	1	1-1	0.552
log_sigma_4_0_mm_3D_glrlm_RunLengthNonUniformityNormalized_t1	2.6	0-1801.69	0.767
log_sigma_4_0_mm_3D_glrlm_RunPercentage_t1	3.09	0-14737.16	0.785
log_sigma_4_0_mm_3D_glrlm_RunVariance_t1	1.07	0.09-12.06	0.954
log_sigma_4_0_mm_3D_glrlm_ShortRunEmphasis_t1	8.02	0-431245.1	0.682
log_sigma_4_0_mm_3D_glrlm_ShortRunHighGrayLevelEmphasis_t1	1.01	1-1.01	0.082
log_sigma_4_0_mm_3D_glrlm_ShortRunLowGrayLevelEmphasis_t1	0	0-0.6	0.17
log_sigma_4_0_mm_3D_glszm_GrayLevelNonUniformity_t1	1.02	0.96-1.1	0.434
log_sigma_4_0_mm_3D_glszm_GrayLevelNonUniformityNormalized_t1	0	0-0.78	0.11
log_sigma_4_0_mm_3D_glszm_GrayLevelVariance_t1	1.05	1-1.13	0.115
log_sigma_4_0_mm_3D_glszm_HighGrayLevelZoneEmphasis_t1	1.01	1-1.01	0.083
log_sigma_4_0_mm_3D_glszm_LargeAreaEmphasis_t1	1	1-1	0.375
log_sigma_4_0_mm_3D_glszm_LargeAreaHighGrayLevelEmphasis_t1	1	1-1	0.627
log_sigma_4_0_mm_3D_glszm_LargeAreaLowGrayLevelEmphasis_t1	1	0.99-1	0.462
log_sigma_4_0_mm_3D_glszm_LowGrayLevelZoneEmphasis_t1	0	0-12.69	0.323
log_sigma_4_0_mm_3D_glszm_SizeZoneNonUniformity_t1	1.01	1-1.03	0.164
log_sigma_4_0_mm_3D_glszm_SizeZoneNonUniformityNormalized_t1	0.45	0-760.3	0.837
log_sigma_4_0_mm_3D_glszm_SmallAreaEmphasis_t1	4.43	0.02-2584.95	0.619
log_sigma_4_0_mm_3D_glszm_SmallAreaHighGrayLevelEmphasis_t1	1.01	1-1.02	0.101
log_sigma_4_0_mm_3D_glszm_SmallAreaLowGrayLevelEmphasis_t1	0	0-16.38	0.284
log_sigma_4_0_mm_3D_glszm_ZoneEntropy_t1	2.14	0.96-6.4	0.117
log_sigma_4_0_mm_3D_glszm_ZonePercentage_t1	0.47	0-67.21	0.779
log_sigma_4_0_mm_3D_glszm_ZoneVariance_t1	1	1-1	0.387
log_sigma_4_0_mm_3D_gldm_DependenceEntropy_t1	2.24	0.92-10.78	0.192
log_sigma_4_0_mm_3D_gldm_DependenceNonUniformity_t1	1	1-1	0.477
log_sigma_4_0_mm_3D_gldm_DependenceNonUniformityNormalized_t1	0.03	0-564.13	0.53
log_sigma_4_0_mm_3D_gldm_DependenceVariance_t1	1.05	0.95-1.16	0.363
log_sigma_4_0_mm_3D_gldm_GrayLevelNonUniformity_t1	1	1-1	0.923
log_sigma_4_0_mm_3D_gldm_GrayLevelVariance_t1	1.03	0.98-1.09	0.226
log_sigma_4_0_mm_3D_gldm_HighGrayLevelEmphasis_t1	1.01	1-1.01	0.071
log_sigma_4_0_mm_3D_gldm_LargeDependenceEmphasis_t1	1.01	0.99-1.03	0.551
log_sigma_4_0_mm_3D_gldm_LargeDependenceHighGrayLevelEmphasis_t1	1	1-1	0.133
log_sigma_4_0_mm_3D_gldm_LargeDependenceLowGrayLevelEmphasis_t1	0.95	0.61-1.37	0.78
log_sigma_4_0_mm_3D_gldm_LowGrayLevelEmphasis_t1	0	0-1.31	0.159
log_sigma_4_0_mm_3D_gldm_SmallDependenceEmphasis_t1	0.65	0-505.94	0.902
log_sigma_4_0_mm_3D_gldm_SmallDependenceHighGrayLevelEmphasis_t1	1.02	1-1.07	0.207
log_sigma_4_0_mm_3D_gldm_SmallDependenceLowGrayLevelEmphasis_t1	0	0-8.58	0.479
log_sigma_5_0_mm_3D_firstorder_10Percentile_t1	0.98	0.94-1	0.164
log_sigma_5_0_mm_3D_firstorder_90Percentile_t1	0.98	0.94-1.02	0.334
log_sigma_5_0_mm_3D_firstorder_Energy_t1	1	1-1	0.895
log_sigma_5_0_mm_3D_firstorder_Entropy_t1	1.6	0.63-4.66	0.353
log_sigma_5_0_mm_3D_firstorder_InterquartileRange_t1	1.01	0.96-1.07	0.578
log_sigma_5_0_mm_3D_firstorder_Kurtosis_t1	1.24	0.58-2.65	0.562
log_sigma_5_0_mm_3D_firstorder_Maximum_t1	1	0.97-1.03	0.886
log_sigma_5_0_mm_3D_firstorder_MeanAbsoluteDeviation_t1	1.04	0.95-1.14	0.417
log_sigma_5_0_mm_3D_firstorder_Mean_t1	0.97	0.93-1.01	0.163
log_sigma_5_0_mm_3D_firstorder_Median_t1	0.97	0.92-1.01	0.172
log_sigma_5_0_mm_3D_firstorder_Minimum_t1	0.98	0.94-1	0.073
log_sigma_5_0_mm_3D_firstorder_Range_t1	1.02	1-1.04	0.077
log_sigma_5_0_mm_3D_firstorder_RobustMeanAbsoluteDeviation_t1	1.04	0.92-1.17	0.554
log_sigma_5_0_mm_3D_firstorder_RootMeanSquared_t1	0.97	0.92-1.01	0.167
log_sigma_5_0_mm_3D_firstorder_Skewness_t1	0.39	0.08-1.46	0.19
log_sigma_5_0_mm_3D_firstorder_TotalEnergy_t1	1	1-1	0.904
log_sigma_5_0_mm_3D_firstorder_Uniformity_t1	0.01	0-142.4	0.454
log_sigma_5_0_mm_3D_firstorder_Variance_t1	1	1-1	0.262
log_sigma_5_0_mm_3D_glcm_Autocorrelation_t1	1	1-1.01	0.07
log_sigma_5_0_mm_3D_glcm_JointAverage_t1	1.13	0.99-1.31	0.081
log_sigma_5_0_mm_3D_glcm_ClusterProminence_t1	1	1-1	0.22
log_sigma_5_0_mm_3D_glcm_ClusterShade_t1	1	0.99-1	0.145
log_sigma_5_0_mm_3D_glcm_ClusterTendency_t1	1.01	1-1.02	0.241
log_sigma_5_0_mm_3D_glcm_Contrast_t1	1.08	0.96-1.28	0.265
log_sigma_5_0_mm_3D_glcm_Correlation_t1	170.74	0.18-26189314.88	0.304
log_sigma_5_0_mm_3D_glcm_DifferenceAverage_t1	1.42	0.6-3.57	0.412
log_sigma_5_0_mm_3D_glcm_DifferenceEntropy_t1	1.63	0.41-6.83	0.483
log_sigma_5_0_mm_3D_glcm_DifferenceVariance_t1	1.3	0.9-2.25	0.233
log_sigma_5_0_mm_3D_glcm_JointEnergy_t1	0	0-828.55	0.496
log_sigma_5_0_mm_3D_glcm_JointEntropy_t1	1.31	0.79-2.34	0.315
log_sigma_5_0_mm_3D_glcm_Imc1_t1	5.93	0-2481582.83	0.768
log_sigma_5_0_mm_3D_glcm_Imc2_t1	380.46	0-6351583440494.79	0.502
log_sigma_5_0_mm_3D_glcm_Idm_t1	0.6	0-125.7	0.848
log_sigma_5_0_mm_3D_glcm_Idmn_t1	3.46286e+58	0.75-1.13504675362015e+149	0.133
log_sigma_5_0_mm_3D_glcm_Id_t1	0.45	0-317.59	0.807
log_sigma_5_0_mm_3D_glcm_Idn_t1	1.53965e+16	0.12-4.63642081982889e+37	0.094
log_sigma_5_0_mm_3D_glcm_InverseVariance_t1	0.07	0-1420.31	0.579
log_sigma_5_0_mm_3D_glcm_MaximumProbability_t1	0.05	0-273.52	0.577
log_sigma_5_0_mm_3D_glcm_SumEntropy_t1	1.65	0.72-4.5	0.274
log_sigma_5_0_mm_3D_glcm_SumSquares_t1	1.03	0.98-1.08	0.24
log_sigma_5_0_mm_3D_glrlm_GrayLevelNonUniformity_t1	1	1-1.01	0.853
log_sigma_5_0_mm_3D_glrlm_GrayLevelNonUniformityNormalized_t1	0	0-289.92	0.421
log_sigma_5_0_mm_3D_glrlm_GrayLevelVariance_t1	1.03	0.98-1.08	0.244
log_sigma_5_0_mm_3D_glrlm_HighGrayLevelRunEmphasis_t1	1	1-1.01	0.077
log_sigma_5_0_mm_3D_glrlm_LongRunEmphasis_t1	1.16	0.47-2.81	0.747
log_sigma_5_0_mm_3D_glrlm_LongRunHighGrayLevelEmphasis_t1	1	1-1.01	0.054
log_sigma_5_0_mm_3D_glrlm_LongRunLowGrayLevelEmphasis_t1	0.05	0-2.91	0.386
log_sigma_5_0_mm_3D_glrlm_LowGrayLevelRunEmphasis_t1	0	0-10.21	0.349
log_sigma_5_0_mm_3D_glrlm_RunEntropy_t1	3.14	0.84-19.98	0.156
log_sigma_5_0_mm_3D_glrlm_RunLengthNonUniformity_t1	1	1-1	0.607
log_sigma_5_0_mm_3D_glrlm_RunLengthNonUniformityNormalized_t1	0.63	0-294.86	0.881
log_sigma_5_0_mm_3D_glrlm_RunPercentage_t1	0.46	0-1301.57	0.848
log_sigma_5_0_mm_3D_glrlm_RunVariance_t1	1.54	0.2-11.41	0.667
log_sigma_5_0_mm_3D_glrlm_ShortRunEmphasis_t1	0.69	0-16191.53	0.942
log_sigma_5_0_mm_3D_glrlm_ShortRunHighGrayLevelEmphasis_t1	1	1-1.01	0.086
log_sigma_5_0_mm_3D_glrlm_ShortRunLowGrayLevelEmphasis_t1	0	0-19.46	0.306
log_sigma_5_0_mm_3D_glszm_GrayLevelNonUniformity_t1	1.02	0.94-1.11	0.556
log_sigma_5_0_mm_3D_glszm_GrayLevelNonUniformityNormalized_t1	0	0-8.66	0.169
log_sigma_5_0_mm_3D_glszm_GrayLevelVariance_t1	1.05	1-1.12	0.116
log_sigma_5_0_mm_3D_glszm_HighGrayLevelZoneEmphasis_t1	1.01	1-1.01	0.091
log_sigma_5_0_mm_3D_glszm_LargeAreaEmphasis_t1	1	1-1	0.551
log_sigma_5_0_mm_3D_glszm_LargeAreaHighGrayLevelEmphasis_t1	1	1-1	0.705
log_sigma_5_0_mm_3D_glszm_LargeAreaLowGrayLevelEmphasis_t1	1	1-1	0.628
log_sigma_5_0_mm_3D_glszm_LowGrayLevelZoneEmphasis_t1	0.01	0-124.37	0.462
log_sigma_5_0_mm_3D_glszm_SizeZoneNonUniformity_t1	1.01	1-1.03	0.178
log_sigma_5_0_mm_3D_glszm_SizeZoneNonUniformityNormalized_t1	0.42	0-2450.36	0.846
log_sigma_5_0_mm_3D_glszm_SmallAreaEmphasis_t1	0.8	0-283.86	0.937
log_sigma_5_0_mm_3D_glszm_SmallAreaHighGrayLevelEmphasis_t1	1.01	1-1.02	0.118
log_sigma_5_0_mm_3D_glszm_SmallAreaLowGrayLevelEmphasis_t1	0	0-95.1	0.202
log_sigma_5_0_mm_3D_glszm_ZoneEntropy_t1	1.72	0.87-4.15	0.168
log_sigma_5_0_mm_3D_glszm_ZonePercentage_t1	0.26	0-52.07	0.641
log_sigma_5_0_mm_3D_glszm_ZoneVariance_t1	1	1-1	0.545
log_sigma_5_0_mm_3D_gldm_DependenceEntropy_t1	2.42	0.97-11.44	0.162
log_sigma_5_0_mm_3D_gldm_DependenceNonUniformity_t1	1	1-1	0.591
log_sigma_5_0_mm_3D_gldm_DependenceNonUniformityNormalized_t1	0	0-294.42	0.377
log_sigma_5_0_mm_3D_gldm_DependenceVariance_t1	1.06	0.96-1.17	0.241
log_sigma_5_0_mm_3D_gldm_GrayLevelNonUniformity_t1	1	1-1	0.876
log_sigma_5_0_mm_3D_gldm_GrayLevelVariance_t1	1.02	0.98-1.08	0.262
log_sigma_5_0_mm_3D_gldm_HighGrayLevelEmphasis_t1	1	1-1.01	0.076
log_sigma_5_0_mm_3D_gldm_LargeDependenceEmphasis_t1	1.01	0.99-1.03	0.351
log_sigma_5_0_mm_3D_gldm_LargeDependenceHighGrayLevelEmphasis_t1	1	1-1	0.161
log_sigma_5_0_mm_3D_gldm_LargeDependenceLowGrayLevelEmphasis_t1	0.97	0.72-1.24	0.832
log_sigma_5_0_mm_3D_gldm_LowGrayLevelEmphasis_t1	0	0-7.7	0.346
log_sigma_5_0_mm_3D_gldm_SmallDependenceEmphasis_t1	0.26	0-356.83	0.729
log_sigma_5_0_mm_3D_gldm_SmallDependenceHighGrayLevelEmphasis_t1	1.02	1-1.06	0.27
log_sigma_5_0_mm_3D_gldm_SmallDependenceLowGrayLevelEmphasis_t1	0	0-0	0.367
wavelet_LLH_firstorder_10Percentile_t1	1	0.94-1.07	0.972
wavelet_LLH_firstorder_90Percentile_t1	0.99	0.92-1.04	0.698
wavelet_LLH_firstorder_Energy_t1	1	1-1	0.734
wavelet_LLH_firstorder_Entropy_t1	1.37	0.43-4.5	0.59
wavelet_LLH_firstorder_InterquartileRange_t1	0.98	0.9-1.04	0.626
wavelet_LLH_firstorder_Kurtosis_t1	1.18	0.9-1.59	0.228
wavelet_LLH_firstorder_Maximum_t1	1.02	0.98-1.05	0.377
wavelet_LLH_firstorder_MeanAbsoluteDeviation_t1	0.97	0.83-1.09	0.685
wavelet_LLH_firstorder_Mean_t1	1	0.92-1.06	0.876
wavelet_LLH_firstorder_Median_t1	1	0.93-1.05	0.932
wavelet_LLH_firstorder_Minimum_t1	0.98	0.94-1.02	0.361
wavelet_LLH_firstorder_Range_t1	1.01	0.99-1.04	0.28
wavelet_LLH_firstorder_RobustMeanAbsoluteDeviation_t1	0.96	0.77-1.12	0.667
wavelet_LLH_firstorder_RootMeanSquared_t1	0.99	0.92-1.06	0.858
wavelet_LLH_firstorder_Skewness_t1	1.12	0.26-4.63	0.869
wavelet_LLH_firstorder_TotalEnergy_t1	1	1-1	0.743
wavelet_LLH_firstorder_Uniformity_t1	0.08	0-631.64	0.597
wavelet_LLH_firstorder_Variance_t1	1	0.99-1	0.531
wavelet_LLH_glcm_Autocorrelation_t1	1	0.99-1.01	0.761
wavelet_LLH_glcm_JointAverage_t1	1.08	0.87-1.35	0.473
wavelet_LLH_glcm_ClusterProminence_t1	1	NA-1	0.499
wavelet_LLH_glcm_ClusterShade_t1	1	1-1	0.975
wavelet_LLH_glcm_ClusterTendency_t1	0.99	0.96-1.01	0.591
wavelet_LLH_glcm_Contrast_t1	0.96	0.82-1.05	0.471
wavelet_LLH_glcm_Correlation_t1	11.56	0.04-60130.99	0.475
wavelet_LLH_glcm_DifferenceAverage_t1	0.84	0.34-1.63	0.643
wavelet_LLH_glcm_DifferenceEntropy_t1	1.32	0.35-4.99	0.675
wavelet_LLH_glcm_DifferenceVariance_t1	0.9	0.6-1.13	0.468
wavelet_LLH_glcm_JointEnergy_t1	0	0-936.51	0.3
wavelet_LLH_glcm_JointEntropy_t1	1.61	0.82-3.49	0.188
wavelet_LLH_glcm_Imc1_t1	104314	1.07-16964232537485876	0.28
wavelet_LLH_glcm_Imc2_t1	0.03	0-34.92	0.374
wavelet_LLH_glcm_Idm_t1	1.07	0.01-147.79	0.977
wavelet_LLH_glcm_Idmn_t1	3.69522e+25	0.01-7.95808409996624e+76	0.214
wavelet_LLH_glcm_Id_t1	1.13	0-428.04	0.965
wavelet_LLH_glcm_Idn_t1	4.4755e+07	0.01-1.32219697329791e+22	0.209
wavelet_LLH_glcm_InverseVariance_t1	27.03	0-15488535.75	0.547
wavelet_LLH_glcm_MaximumProbability_t1	0.01	0-107.22	0.344
wavelet_LLH_glcm_SumEntropy_t1	2.09	0.66-7.85	0.233
wavelet_LLH_glcm_SumSquares_t1	0.98	0.86-1.04	0.556
wavelet_LLH_glrlm_GrayLevelNonUniformity_t1	1	1-1	0.875
wavelet_LLH_glrlm_GrayLevelNonUniformityNormalized_t1	0.06	0-2080.61	0.603
wavelet_LLH_glrlm_GrayLevelVariance_t1	0.98	0.86-1.04	0.54
wavelet_LLH_glrlm_HighGrayLevelRunEmphasis_t1	1	0.99-1.01	0.828
wavelet_LLH_glrlm_LongRunEmphasis_t1	0.85	0.46-1.39	0.55
wavelet_LLH_glrlm_LongRunHighGrayLevelEmphasis_t1	1	0.99-1.01	0.865
wavelet_LLH_glrlm_LongRunLowGrayLevelEmphasis_t1	0	0-3.25	0.185
wavelet_LLH_glrlm_LowGrayLevelRunEmphasis_t1	0	0-2.27	0.119
wavelet_LLH_glrlm_RunEntropy_t1	4.6	0.47-80.39	0.239
wavelet_LLH_glrlm_RunLengthNonUniformity_t1	1	1-1	0.37
wavelet_LLH_glrlm_RunLengthNonUniformityNormalized_t1	0.84	0.01-111.76	0.945
wavelet_LLH_glrlm_RunPercentage_t1	1.27	0-635.66	0.937
wavelet_LLH_glrlm_RunVariance_t1	0.67	0.16-2.12	0.526
wavelet_LLH_glrlm_ShortRunEmphasis_t1	1.61	0-3779.58	0.9
wavelet_LLH_glrlm_ShortRunHighGrayLevelEmphasis_t1	1	0.99-1.01	0.87
wavelet_LLH_glrlm_ShortRunLowGrayLevelEmphasis_t1	0	0-2	0.125
wavelet_LLH_glszm_GrayLevelNonUniformity_t1	1.04	0.95-1.14	0.373
wavelet_LLH_glszm_GrayLevelNonUniformityNormalized_t1	0	0-941.73	0.365
wavelet_LLH_glszm_GrayLevelVariance_t1	1	0.93-1.07	0.966
wavelet_LLH_glszm_HighGrayLevelZoneEmphasis_t1	1	0.99-1.01	0.729
wavelet_LLH_glszm_LargeAreaEmphasis_t1	1	1-1	0.396
wavelet_LLH_glszm_LargeAreaHighGrayLevelEmphasis_t1	1	1-1	0.519
wavelet_LLH_glszm_LargeAreaLowGrayLevelEmphasis_t1	1	1-1	0.412
wavelet_LLH_glszm_LowGrayLevelZoneEmphasis_t1	0	0-3.44	0.138
wavelet_LLH_glszm_SizeZoneNonUniformity_t1	1.01	0.99-1.03	0.479
wavelet_LLH_glszm_SizeZoneNonUniformityNormalized_t1	0.03	0-4.92	0.281
wavelet_LLH_glszm_SmallAreaEmphasis_t1	0.18	0-18.6	0.497
wavelet_LLH_glszm_SmallAreaHighGrayLevelEmphasis_t1	1	0.98-1.01	0.995
wavelet_LLH_glszm_SmallAreaLowGrayLevelEmphasis_t1	0	0-0.63	0.134
wavelet_LLH_glszm_ZoneEntropy_t1	2.2	0.91-6.66	0.114
wavelet_LLH_glszm_ZonePercentage_t1	0.09	0-3.73	0.327
wavelet_LLH_glszm_ZoneVariance_t1	1	1-1	0.401
wavelet_LLH_gldm_DependenceEntropy_t1	3.36	0.93-32.73	0.188
wavelet_LLH_gldm_DependenceNonUniformity_t1	1	1-1.01	0.378
wavelet_LLH_gldm_DependenceNonUniformityNormalized_t1	0.01	0-7.3	0.318
wavelet_LLH_gldm_DependenceVariance_t1	1	0.93-1.08	0.984
wavelet_LLH_gldm_GrayLevelNonUniformity_t1	1	1-1	0.833
wavelet_LLH_gldm_GrayLevelVariance_t1	0.97	0.86-1.04	0.531
wavelet_LLH_gldm_HighGrayLevelEmphasis_t1	1	0.99-1.01	0.82
wavelet_LLH_gldm_LargeDependenceEmphasis_t1	1	0.99-1.01	0.788
wavelet_LLH_gldm_LargeDependenceHighGrayLevelEmphasis_t1	1	1-1	0.751
wavelet_LLH_gldm_LargeDependenceLowGrayLevelEmphasis_t1	0.9	0.68-1.09	0.372
wavelet_LLH_gldm_LowGrayLevelEmphasis_t1	0	0-1.93	0.115
wavelet_LLH_gldm_SmallDependenceEmphasis_t1	0.06	0-3.94	0.316
wavelet_LLH_gldm_SmallDependenceHighGrayLevelEmphasis_t1	0.99	0.94-1.01	0.537
wavelet_LLH_gldm_SmallDependenceLowGrayLevelEmphasis_t1	0	0-1.21	0.391
wavelet_LHL_firstorder_10Percentile_t1	0.95	0.88-1	0.1
wavelet_LHL_firstorder_90Percentile_t1	1.04	0.99-1.1	0.128
wavelet_LHL_firstorder_Energy_t1	1	1-1	0.728
wavelet_LHL_firstorder_Entropy_t1	3.95	1.18-18.96	0.047
wavelet_LHL_firstorder_InterquartileRange_t1	1.05	0.99-1.13	0.112
wavelet_LHL_firstorder_Kurtosis_t1	0.99	0.85-1.11	0.84
wavelet_LHL_firstorder_Maximum_t1	1	0.99-1.01	0.491
wavelet_LHL_firstorder_MeanAbsoluteDeviation_t1	1.08	1-1.19	0.1
wavelet_LHL_firstorder_Mean_t1	0.85	0.63-1.07	0.213
wavelet_LHL_firstorder_Median_t1	0.94	0.71-1.2	0.607
wavelet_LHL_firstorder_Minimum_t1	1	0.99-1	0.319
wavelet_LHL_firstorder_Range_t1	1	1-1.01	0.366
wavelet_LHL_firstorder_RobustMeanAbsoluteDeviation_t1	1.13	0.99-1.35	0.112
wavelet_LHL_firstorder_RootMeanSquared_t1	0.96	0.75-1.16	0.681
wavelet_LHL_firstorder_Skewness_t1	0.87	0.43-1.78	0.677
wavelet_LHL_firstorder_TotalEnergy_t1	1	1-1	0.736
wavelet_LHL_firstorder_Uniformity_t1	0	0-0.02	0.051
wavelet_LHL_firstorder_Variance_t1	1	1-1	0.234
wavelet_LHL_glcm_Autocorrelation_t1	1	1-1	0.729
wavelet_LHL_glcm_JointAverage_t1	1.01	0.98-1.05	0.349
wavelet_LHL_glcm_ClusterProminence_t1	1	1-1	0.828
wavelet_LHL_glcm_ClusterShade_t1	1	1-1	0.779
wavelet_LHL_glcm_ClusterTendency_t1	1	1-1.01	0.178
wavelet_LHL_glcm_Contrast_t1	1.01	1-1.02	0.176
wavelet_LHL_glcm_Correlation_t1	1.27	0-1715.26	0.943
wavelet_LHL_glcm_DifferenceAverage_t1	1.44	1.02-2.31	0.08
wavelet_LHL_glcm_DifferenceEntropy_t1	4.94	1.29-29.07	0.04
wavelet_LHL_glcm_DifferenceVariance_t1	1.01	0.99-1.02	0.261
wavelet_LHL_glcm_JointEnergy_t1	0	0-0	0.055
wavelet_LHL_glcm_JointEntropy_t1	2.94	1.28-9.52	0.032
wavelet_LHL_glcm_Imc1_t1	7.75	0.07-4909.52	0.452
wavelet_LHL_glcm_Imc2_t1	0.8	0.01-60.23	0.918
wavelet_LHL_glcm_Idm_t1	0	0-1.2	0.076
wavelet_LHL_glcm_Idmn_t1	2.72344e+07	0-4.70384316910857e+30	0.397
wavelet_LHL_glcm_Id_t1	0	0-0.96	0.07
wavelet_LHL_glcm_Idn_t1	250.45	0-184514282171.53	0.538
wavelet_LHL_glcm_InverseVariance_t1	0	0-0.56	0.057
wavelet_LHL_glcm_MaximumProbability_t1	0	0-0	0.049
wavelet_LHL_glcm_SumEntropy_t1	4.12	1.26-20.4	0.043
wavelet_LHL_glcm_SumSquares_t1	1.01	1-1.03	0.177
wavelet_LHL_glrlm_GrayLevelNonUniformity_t1	1	0.99-1	0.707
wavelet_LHL_glrlm_GrayLevelNonUniformityNormalized_t1	0	0-0.01	0.052
wavelet_LHL_glrlm_GrayLevelVariance_t1	1.01	1-1.02	0.25
wavelet_LHL_glrlm_HighGrayLevelRunEmphasis_t1	1	1-1	0.718
wavelet_LHL_glrlm_LongRunEmphasis_t1	0.04	0-2.4	0.164
wavelet_LHL_glrlm_LongRunHighGrayLevelEmphasis_t1	1	1-1	0.818
wavelet_LHL_glrlm_LongRunLowGrayLevelEmphasis_t1	0	0-0.03	0.371
wavelet_LHL_glrlm_LowGrayLevelRunEmphasis_t1	0	0-1.25	0.404
wavelet_LHL_glrlm_RunEntropy_t1	5.32	1.23-38.74	0.054
wavelet_LHL_glrlm_RunLengthNonUniformity_t1	1	1-1	0.501
wavelet_LHL_glrlm_RunLengthNonUniformityNormalized_t1	21701.7	0.04-140554871578.76	0.164
wavelet_LHL_glrlm_RunPercentage_t1	3.58755e+06	0.01-128963352275825344	0.175
wavelet_LHL_glrlm_RunVariance_t1	0	0-18.18	0.209
wavelet_LHL_glrlm_ShortRunEmphasis_t1	1.05368e+10	0.01-1.11760554413603e+25	0.14
wavelet_LHL_glrlm_ShortRunHighGrayLevelEmphasis_t1	1	1-1	0.696
wavelet_LHL_glrlm_ShortRunLowGrayLevelEmphasis_t1	0	0-2.65	0.406
wavelet_LHL_glszm_GrayLevelNonUniformity_t1	1.01	0.98-1.04	0.43
wavelet_LHL_glszm_GrayLevelNonUniformityNormalized_t1	0	0-0.01	0.072
wavelet_LHL_glszm_GrayLevelVariance_t1	1	1-1.01	0.45
wavelet_LHL_glszm_HighGrayLevelZoneEmphasis_t1	1	1-1	0.719
wavelet_LHL_glszm_LargeAreaEmphasis_t1	1	1-1	0.201
wavelet_LHL_glszm_LargeAreaHighGrayLevelEmphasis_t1	1	1-1	0.339
wavelet_LHL_glszm_LargeAreaLowGrayLevelEmphasis_t1	0.53	0.11-1	0.268
wavelet_LHL_glszm_LowGrayLevelZoneEmphasis_t1	0	0-6.35	0.309
wavelet_LHL_glszm_SizeZoneNonUniformity_t1	1	1-1.01	0.13
wavelet_LHL_glszm_SizeZoneNonUniformityNormalized_t1	0.86	0-773.39	0.966
wavelet_LHL_glszm_SmallAreaEmphasis_t1	1.27	0-7365.94	0.956
wavelet_LHL_glszm_SmallAreaHighGrayLevelEmphasis_t1	1	1-1	0.696
wavelet_LHL_glszm_SmallAreaLowGrayLevelEmphasis_t1	0	0-0.22	0.282
wavelet_LHL_glszm_ZoneEntropy_t1	8.22	1.33-112.68	0.078
wavelet_LHL_glszm_ZonePercentage_t1	1.25	0.02-50.4	0.906
wavelet_LHL_glszm_ZoneVariance_t1	1	1-1	0.201
wavelet_LHL_gldm_DependenceEntropy_t1	4.88	1.04-80.55	0.19
wavelet_LHL_gldm_DependenceNonUniformity_t1	1	1-1	0.216
wavelet_LHL_gldm_DependenceNonUniformityNormalized_t1	0.77	0-425.2	0.937
wavelet_LHL_gldm_DependenceVariance_t1	0.91	0.7-1.16	0.478
wavelet_LHL_gldm_GrayLevelNonUniformity_t1	1	1-1	0.629
wavelet_LHL_gldm_GrayLevelVariance_t1	1.01	1-1.03	0.234
wavelet_LHL_gldm_HighGrayLevelEmphasis_t1	1	1-1	0.717
wavelet_LHL_gldm_LargeDependenceEmphasis_t1	0.97	0.89-1.04	0.356
wavelet_LHL_gldm_LargeDependenceHighGrayLevelEmphasis_t1	1	1-1	0.853
wavelet_LHL_gldm_LargeDependenceLowGrayLevelEmphasis_t1	0	0-1.62	0.226
wavelet_LHL_gldm_LowGrayLevelEmphasis_t1	0	0-0.69	0.406
wavelet_LHL_gldm_SmallDependenceEmphasis_t1	1.23	0.01-90.34	0.925
wavelet_LHL_gldm_SmallDependenceHighGrayLevelEmphasis_t1	1	1-1	0.455
wavelet_LHL_gldm_SmallDependenceLowGrayLevelEmphasis_t1	0	0-421.73	0.506
wavelet_LHH_firstorder_10Percentile_t1	1.05	0.85-1.38	0.691
wavelet_LHH_firstorder_90Percentile_t1	0.94	0.74-1.09	0.509
wavelet_LHH_firstorder_Energy_t1	1	1-1	0.714
wavelet_LHH_firstorder_Entropy_t1	0.88	0.22-3.01	0.84
wavelet_LHH_firstorder_InterquartileRange_t1	0.93	0.7-1.11	0.499
wavelet_LHH_firstorder_Kurtosis_t1	0.98	0.87-1.08	0.707
wavelet_LHH_firstorder_Maximum_t1	1	0.96-1.03	0.963
wavelet_LHH_firstorder_MeanAbsoluteDeviation_t1	0.9	0.6-1.16	0.476
wavelet_LHH_firstorder_Mean_t1	0.86	0.3-1.89	0.719
wavelet_LHH_firstorder_Median_t1	0.98	0.55-1.7	0.936
wavelet_LHH_firstorder_Minimum_t1	1	0.97-1.04	0.828
wavelet_LHH_firstorder_Range_t1	1	0.98-1.01	0.888
wavelet_LHH_firstorder_RobustMeanAbsoluteDeviation_t1	0.85	0.44-1.22	0.474
wavelet_LHH_firstorder_RootMeanSquared_t1	0.82	0.27-1.78	0.647
wavelet_LHH_firstorder_Skewness_t1	0.58	0.19-1.66	0.312
wavelet_LHH_firstorder_TotalEnergy_t1	1	1-1	0.723
wavelet_LHH_firstorder_Uniformity_t1	2.26	0-4641.82	0.82
wavelet_LHH_firstorder_Variance_t1	0.99	0.97-1.01	0.37
wavelet_LHH_glcm_Autocorrelation_t1	1	0.98-1	0.558
wavelet_LHH_glcm_JointAverage_t1	0.98	0.8-1.13	0.811
wavelet_LHH_glcm_ClusterProminence_t1	1	0.99-1	0.597
wavelet_LHH_glcm_ClusterShade_t1	0.94	0.76-1.09	0.482
wavelet_LHH_glcm_ClusterTendency_t1	0.91	0.66-1.1	0.422
wavelet_LHH_glcm_Contrast_t1	0.92	0.66-1.07	0.429
wavelet_LHH_glcm_Correlation_t1	1.36	0-4761.16	0.936
wavelet_LHH_glcm_DifferenceAverage_t1	0.65	0.12-1.7	0.487
wavelet_LHH_glcm_DifferenceEntropy_t1	1.01	0.19-4.51	0.994
wavelet_LHH_glcm_DifferenceVariance_t1	0.88	0.48-1.28	0.575
wavelet_LHH_glcm_JointEnergy_t1	0.16	0-10867.35	0.739
wavelet_LHH_glcm_JointEntropy_t1	1.2	0.53-2.68	0.65
wavelet_LHH_glcm_Imc1_t1	17729.5	0.41-130334339312511232	0.302
wavelet_LHH_glcm_Imc2_t1	0.15	0-5.08	0.348
wavelet_LHH_glcm_Idm_t1	4.57	0.03-4689.58	0.598
wavelet_LHH_glcm_Idmn_t1	731509738345918	0-7.77370413239383e+44	0.209
wavelet_LHH_glcm_Id_t1	6.07	0.01-26313.15	0.605
wavelet_LHH_glcm_Idn_t1	293954	0-36508595569252672	0.249
wavelet_LHH_glcm_InverseVariance_t1	45519	0.01-1047925642423904000	0.354
wavelet_LHH_glcm_MaximumProbability_t1	0.12	0-10641.39	0.705
wavelet_LHH_glcm_SumEntropy_t1	1.17	0.3-4.24	0.813
wavelet_LHH_glcm_SumSquares_t1	0.83	0.43-1.18	0.416
wavelet_LHH_glrlm_GrayLevelNonUniformity_t1	1	1-1	0.818
wavelet_LHH_glrlm_GrayLevelNonUniformityNormalized_t1	1.51	0-2364.19	0.908
wavelet_LHH_glrlm_GrayLevelVariance_t1	0.85	0.51-1.13	0.38
wavelet_LHH_glrlm_HighGrayLevelRunEmphasis_t1	1	0.98-1	0.552
wavelet_LHH_glrlm_LongRunEmphasis_t1	0.99	0.57-1.74	0.959
wavelet_LHH_glrlm_LongRunHighGrayLevelEmphasis_t1	1	0.99-1	0.554
wavelet_LHH_glrlm_LongRunLowGrayLevelEmphasis_t1	0.27	0.01-1.67	0.411
wavelet_LHH_glrlm_LowGrayLevelRunEmphasis_t1	0	0-10.63	0.292
wavelet_LHH_glrlm_RunEntropy_t1	2.28	0.21-27.94	0.496
wavelet_LHH_glrlm_RunLengthNonUniformity_t1	1	1-1	0.464
wavelet_LHH_glrlm_RunLengthNonUniformityNormalized_t1	0.25	0-38.52	0.619
wavelet_LHH_glrlm_RunPercentage_t1	0.25	0-138.22	0.682
wavelet_LHH_glrlm_RunVariance_t1	1.13	0.25-5.6	0.878
wavelet_LHH_glrlm_ShortRunEmphasis_t1	0.42	0-562.64	0.819
wavelet_LHH_glrlm_ShortRunHighGrayLevelEmphasis_t1	1	0.98-1	0.549
wavelet_LHH_glrlm_ShortRunLowGrayLevelEmphasis_t1	0	0-31.23	0.255
wavelet_LHH_glszm_GrayLevelNonUniformity_t1	1.02	0.98-1.07	0.278
wavelet_LHH_glszm_GrayLevelNonUniformityNormalized_t1	1.49	0-1205.95	0.905
wavelet_LHH_glszm_GrayLevelVariance_t1	0.98	0.86-1.06	0.713
wavelet_LHH_glszm_HighGrayLevelZoneEmphasis_t1	1	0.98-1	0.557
wavelet_LHH_glszm_LargeAreaEmphasis_t1	1	1-1	0.374
wavelet_LHH_glszm_LargeAreaHighGrayLevelEmphasis_t1	1	1-1	0.483
wavelet_LHH_glszm_LargeAreaLowGrayLevelEmphasis_t1	1	1-1	0.437
wavelet_LHH_glszm_LowGrayLevelZoneEmphasis_t1	0.47	0-99.01	0.793
wavelet_LHH_glszm_SizeZoneNonUniformity_t1	1	0.98-1.02	0.632
wavelet_LHH_glszm_SizeZoneNonUniformityNormalized_t1	0.03	0-14.68	0.335
wavelet_LHH_glszm_SmallAreaEmphasis_t1	0.34	0-59.15	0.682
wavelet_LHH_glszm_SmallAreaHighGrayLevelEmphasis_t1	1	0.97-1	0.546
wavelet_LHH_glszm_SmallAreaLowGrayLevelEmphasis_t1	1.13	0-9290.05	0.979
wavelet_LHH_glszm_ZoneEntropy_t1	1.67	0.73-4.24	0.244
wavelet_LHH_glszm_ZonePercentage_t1	0.02	0-2.24	0.306
wavelet_LHH_glszm_ZoneVariance_t1	1	1-1	0.393
wavelet_LHH_gldm_DependenceEntropy_t1	4.59	0.93-62.87	0.168
wavelet_LHH_gldm_DependenceNonUniformity_t1	1	1-1.01	0.787
wavelet_LHH_gldm_DependenceNonUniformityNormalized_t1	0	NA-3.97	0.355
wavelet_LHH_gldm_DependenceVariance_t1	1.03	0.94-1.14	0.582
wavelet_LHH_gldm_GrayLevelNonUniformity_t1	1	1-1	0.882
wavelet_LHH_gldm_GrayLevelVariance_t1	0.82	0.44-1.14	0.371
wavelet_LHH_gldm_HighGrayLevelEmphasis_t1	1	0.98-1	0.552
wavelet_LHH_gldm_LargeDependenceEmphasis_t1	1	0.99-1.02	0.767
wavelet_LHH_gldm_LargeDependenceHighGrayLevelEmphasis_t1	1	1-1	0.565
wavelet_LHH_gldm_LargeDependenceLowGrayLevelEmphasis_t1	0.97	0.88-1.02	0.472
wavelet_LHH_gldm_LowGrayLevelEmphasis_t1	0	0-9.87	0.294
wavelet_LHH_gldm_SmallDependenceEmphasis_t1	0.01	0-3.03	0.314
wavelet_LHH_gldm_SmallDependenceHighGrayLevelEmphasis_t1	0.96	0.83-1.01	0.358
wavelet_LHH_gldm_SmallDependenceLowGrayLevelEmphasis_t1	0	0-247.55	0.34
wavelet_HLL_firstorder_10Percentile_t1	0.97	0.93-1	0.13
wavelet_HLL_firstorder_90Percentile_t1	1.04	1-1.11	0.082
wavelet_HLL_firstorder_Energy_t1	1	1-1	0.723
wavelet_HLL_firstorder_Entropy_t1	3.01	1.04-11.23	0.062
wavelet_HLL_firstorder_InterquartileRange_t1	1.05	1-1.13	0.085
wavelet_HLL_firstorder_Kurtosis_t1	1.04	0.78-1.36	0.77
wavelet_HLL_firstorder_Maximum_t1	1.01	1-1.02	0.048
wavelet_HLL_firstorder_MeanAbsoluteDeviation_t1	1.06	1-1.16	0.103
wavelet_HLL_firstorder_Mean_t1	0.93	0.7-1.23	0.602
wavelet_HLL_firstorder_Median_t1	0.89	0.68-1.14	0.354
wavelet_HLL_firstorder_Minimum_t1	0.99	0.98-1	0.227
wavelet_HLL_firstorder_Range_t1	1	1-1.01	0.098
wavelet_HLL_firstorder_RobustMeanAbsoluteDeviation_t1	1.11	0.99-1.29	0.1
wavelet_HLL_firstorder_RootMeanSquared_t1	1.17	0.88-1.59	0.277
wavelet_HLL_firstorder_Skewness_t1	2.92	0.69-15.36	0.167
wavelet_HLL_firstorder_TotalEnergy_t1	1	1-1	0.731
wavelet_HLL_firstorder_Uniformity_t1	0	0-0.86	0.085
wavelet_HLL_firstorder_Variance_t1	1	1-1	0.141
wavelet_HLL_glcm_Autocorrelation_t1	1	1-1	0.397
wavelet_HLL_glcm_JointAverage_t1	1.03	0.98-1.08	0.228
wavelet_HLL_glcm_ClusterProminence_t1	1	1-1	0.253
wavelet_HLL_glcm_ClusterShade_t1	1	1-1	0.258
wavelet_HLL_glcm_ClusterTendency_t1	1.01	1-1.02	0.156
wavelet_HLL_glcm_Contrast_t1	1.01	1-1.03	0.137
wavelet_HLL_glcm_Correlation_t1	0.68	0-514.06	0.899
wavelet_HLL_glcm_DifferenceAverage_t1	1.31	1-1.92	0.088
wavelet_HLL_glcm_DifferenceEntropy_t1	3.75	1.18-16.57	0.044
wavelet_HLL_glcm_DifferenceVariance_t1	1.02	1-1.05	0.124
wavelet_HLL_glcm_JointEnergy_t1	0	0-0	0.091
wavelet_HLL_glcm_JointEntropy_t1	2.05	1.08-4.82	0.057
wavelet_HLL_glcm_Imc1_t1	3.6	0.06-1274.3	0.585
wavelet_HLL_glcm_Imc2_t1	0.53	0.01-42.28	0.774
wavelet_HLL_glcm_Idm_t1	0	0-3.21	0.111
wavelet_HLL_glcm_Idmn_t1	5.57732e+07	0-4.09395281840702e+31	0.392
wavelet_HLL_glcm_Id_t1	0	0-2.44	0.097
wavelet_HLL_glcm_Idn_t1	13985.6	0-1984591416110917	0.38
wavelet_HLL_glcm_InverseVariance_t1	0	0-4.32	0.116
wavelet_HLL_glcm_MaximumProbability_t1	0	0-0	0.058
wavelet_HLL_glcm_SumEntropy_t1	2.93	1.08-10.42	0.058
wavelet_HLL_glcm_SumSquares_t1	1.01	1-1.04	0.148
wavelet_HLL_glrlm_GrayLevelNonUniformity_t1	1	0.99-1	0.844
wavelet_HLL_glrlm_GrayLevelNonUniformityNormalized_t1	0	0-0.88	0.086
wavelet_HLL_glrlm_GrayLevelVariance_t1	1.01	1-1.04	0.14
wavelet_HLL_glrlm_HighGrayLevelRunEmphasis_t1	1	1-1	0.361
wavelet_HLL_glrlm_LongRunEmphasis_t1	0.05	0-3.17	0.189
wavelet_HLL_glrlm_LongRunHighGrayLevelEmphasis_t1	1	1-1	0.403
wavelet_HLL_glrlm_LongRunLowGrayLevelEmphasis_t1	0	0-0	0.148
wavelet_HLL_glrlm_LowGrayLevelRunEmphasis_t1	0	0-0	0.193
wavelet_HLL_glrlm_RunEntropy_t1	3.66	1.07-16.99	0.061
wavelet_HLL_glrlm_RunLengthNonUniformity_t1	1	1-1	0.543
wavelet_HLL_glrlm_RunLengthNonUniformityNormalized_t1	11044.2	0.03-29448931673.7	0.174
wavelet_HLL_glrlm_RunPercentage_t1	2.34998e+06	0-48237889272776640	0.181
wavelet_HLL_glrlm_RunVariance_t1	0	0-33.98	0.221
wavelet_HLL_glrlm_ShortRunEmphasis_t1	9.63039e+08	0-1.29922190730976e+23	0.164
wavelet_HLL_glrlm_ShortRunHighGrayLevelEmphasis_t1	1	1-1	0.352
wavelet_HLL_glrlm_ShortRunLowGrayLevelEmphasis_t1	0	0-0	0.207
wavelet_HLL_glszm_GrayLevelNonUniformity_t1	1.01	0.99-1.04	0.318
wavelet_HLL_glszm_GrayLevelNonUniformityNormalized_t1	0	0-0.21	0.085
wavelet_HLL_glszm_GrayLevelVariance_t1	1.01	1-1.03	0.121
wavelet_HLL_glszm_HighGrayLevelZoneEmphasis_t1	1	1-1	0.329
wavelet_HLL_glszm_LargeAreaEmphasis_t1	1	1-1	0.286
wavelet_HLL_glszm_LargeAreaHighGrayLevelEmphasis_t1	1	1-1	0.417
wavelet_HLL_glszm_LargeAreaLowGrayLevelEmphasis_t1	0.83	0.48-1.03	0.275
wavelet_HLL_glszm_LowGrayLevelZoneEmphasis_t1	0	0-0	0.155
wavelet_HLL_glszm_SizeZoneNonUniformity_t1	1	1-1	0.211
wavelet_HLL_glszm_SizeZoneNonUniformityNormalized_t1	0.99	0-281.44	0.999
wavelet_HLL_glszm_SmallAreaEmphasis_t1	2.19	0-3039.12	0.829
wavelet_HLL_glszm_SmallAreaHighGrayLevelEmphasis_t1	1	1-1	0.279
wavelet_HLL_glszm_SmallAreaLowGrayLevelEmphasis_t1	0	0-0.1	0.256
wavelet_HLL_glszm_ZoneEntropy_t1	3.47	1.05-24.01	0.128
wavelet_HLL_glszm_ZonePercentage_t1	1.5	0.03-56.51	0.825
wavelet_HLL_glszm_ZoneVariance_t1	1	1-1	0.286
wavelet_HLL_gldm_DependenceEntropy_t1	3.04	0.94-23.93	0.186
wavelet_HLL_gldm_DependenceNonUniformity_t1	1	1-1	0.268
wavelet_HLL_gldm_DependenceNonUniformityNormalized_t1	0.83	0-208.49	0.95
wavelet_HLL_gldm_DependenceVariance_t1	0.85	0.6-1.17	0.341
wavelet_HLL_gldm_GrayLevelNonUniformity_t1	1	1-1	0.761
wavelet_HLL_gldm_GrayLevelVariance_t1	1.01	1-1.04	0.142
wavelet_HLL_gldm_HighGrayLevelEmphasis_t1	1	1-1	0.363
wavelet_HLL_gldm_LargeDependenceEmphasis_t1	0.96	0.87-1.04	0.361
wavelet_HLL_gldm_LargeDependenceHighGrayLevelEmphasis_t1	1	1-1	0.72
wavelet_HLL_gldm_LargeDependenceLowGrayLevelEmphasis_t1	0	0-0.88	0.134
wavelet_HLL_gldm_LowGrayLevelEmphasis_t1	0	0-0	0.189
wavelet_HLL_gldm_SmallDependenceEmphasis_t1	1.33	0.02-75.68	0.89
wavelet_HLL_gldm_SmallDependenceHighGrayLevelEmphasis_t1	1	1-1	0.251
wavelet_HLL_gldm_SmallDependenceLowGrayLevelEmphasis_t1	0	0-17.59	0.457
wavelet_HLH_firstorder_10Percentile_t1	1.05	0.95-1.28	0.491
wavelet_HLH_firstorder_90Percentile_t1	0.96	0.79-1.07	0.593
wavelet_HLH_firstorder_Energy_t1	1	1-1	0.714
wavelet_HLH_firstorder_Entropy_t1	0.99	0.3-2.87	0.988
wavelet_HLH_firstorder_InterquartileRange_t1	0.96	0.77-1.06	0.524
wavelet_HLH_firstorder_Kurtosis_t1	0.98	0.82-1.13	0.835
wavelet_HLH_firstorder_Maximum_t1	1	0.95-1.03	0.791
wavelet_HLH_firstorder_MeanAbsoluteDeviation_t1	0.93	0.68-1.09	0.514
wavelet_HLH_firstorder_Mean_t1	2.35	0.59-125.99	0.533
wavelet_HLH_firstorder_Median_t1	0.74	0.14-1.9	0.599
wavelet_HLH_firstorder_Minimum_t1	1	0.95-1.06	0.918
wavelet_HLH_firstorder_Range_t1	1	0.97-1.02	0.837
wavelet_HLH_firstorder_RobustMeanAbsoluteDeviation_t1	0.9	0.54-1.12	0.493
wavelet_HLH_firstorder_RootMeanSquared_t1	2.52	0.32-79.31	0.498
wavelet_HLH_firstorder_Skewness_t1	0.44	0.06-2.22	0.351
wavelet_HLH_firstorder_TotalEnergy_t1	1	1-1	0.722
wavelet_HLH_firstorder_Uniformity_t1	0.84	0-723.59	0.956
wavelet_HLH_firstorder_Variance_t1	1	0.97-1	0.586
wavelet_HLH_glcm_Autocorrelation_t1	1	0.97-1.02	0.758
wavelet_HLH_glcm_JointAverage_t1	1	0.75-1.3	0.994
wavelet_HLH_glcm_ClusterProminence_t1	1	0.99-1	0.526
wavelet_HLH_glcm_ClusterShade_t1	1.01	0.99-1.06	0.617
wavelet_HLH_glcm_ClusterTendency_t1	0.96	0.73-1.03	0.572
wavelet_HLH_glcm_Contrast_t1	0.94	0.68-1.03	0.578
wavelet_HLH_glcm_Correlation_t1	5.85	0-266435.77	0.67
wavelet_HLH_glcm_DifferenceAverage_t1	0.74	0.19-1.33	0.487
wavelet_HLH_glcm_DifferenceEntropy_t1	1.09	0.25-4.16	0.898
wavelet_HLH_glcm_DifferenceVariance_t1	0.91	0.42-1.07	0.636
wavelet_HLH_glcm_JointEnergy_t1	0.06	0-1540.43	0.578
wavelet_HLH_glcm_JointEntropy_t1	1.29	0.62-2.69	0.479
wavelet_HLH_glcm_Imc1_t1	87324.9	0.57-2.59850857437394e+24	0.41
wavelet_HLH_glcm_Imc2_t1	0.17	0-5.26	0.375
wavelet_HLH_glcm_Idm_t1	2.32	0.03-716.56	0.73
wavelet_HLH_glcm_Idmn_t1	1.41657e+16	0.27-2.52302742885166e+43	0.16
wavelet_HLH_glcm_Id_t1	2.8	0.01-2903.34	0.726
wavelet_HLH_glcm_Idn_t1	549196	0.01-73636150420224016	0.235
wavelet_HLH_glcm_InverseVariance_t1	42727.6	0.11-240903987912526880	0.309
wavelet_HLH_glcm_MaximumProbability_t1	0.05	0-1725.56	0.562
wavelet_HLH_glcm_SumEntropy_t1	1.38	0.39-4.66	0.603
wavelet_HLH_glcm_SumSquares_t1	0.9	0.49-1.05	0.593
wavelet_HLH_glrlm_GrayLevelNonUniformity_t1	1	1-1	0.823
wavelet_HLH_glrlm_GrayLevelNonUniformityNormalized_t1	0.56	0-400.59	0.857
wavelet_HLH_glrlm_GrayLevelVariance_t1	0.9	0.52-1.05	0.585
wavelet_HLH_glrlm_HighGrayLevelRunEmphasis_t1	1	0.97-1.01	0.642
wavelet_HLH_glrlm_LongRunEmphasis_t1	0.89	0.51-1.56	0.681
wavelet_HLH_glrlm_LongRunHighGrayLevelEmphasis_t1	1	0.99-1.01	0.8
wavelet_HLH_glrlm_LongRunLowGrayLevelEmphasis_t1	0.17	0.01-1.26	0.193
wavelet_HLH_glrlm_LowGrayLevelRunEmphasis_t1	0	0-1.78	0.133
wavelet_HLH_glrlm_RunEntropy_t1	2.01	0.19-22.61	0.56
wavelet_HLH_glrlm_RunLengthNonUniformity_t1	1	1-1	0.393
wavelet_HLH_glrlm_RunLengthNonUniformityNormalized_t1	0.57	0-72.49	0.828
wavelet_HLH_glrlm_RunPercentage_t1	0.77	0-384.29	0.936
wavelet_HLH_glrlm_RunVariance_t1	0.78	0.17-3.79	0.752
wavelet_HLH_glrlm_ShortRunEmphasis_t1	1.12	0-1276.8	0.976
wavelet_HLH_glrlm_ShortRunHighGrayLevelEmphasis_t1	0.99	0.97-1.01	0.611
wavelet_HLH_glrlm_ShortRunLowGrayLevelEmphasis_t1	0	0-1.79	0.118
wavelet_HLH_glszm_GrayLevelNonUniformity_t1	1.03	0.99-1.06	0.144
wavelet_HLH_glszm_GrayLevelNonUniformityNormalized_t1	0.85	0-356.9	0.956
wavelet_HLH_glszm_GrayLevelVariance_t1	0.97	0.82-1.04	0.587
wavelet_HLH_glszm_HighGrayLevelZoneEmphasis_t1	1	0.98-1.01	0.676
wavelet_HLH_glszm_LargeAreaEmphasis_t1	1	1-1	0.319
wavelet_HLH_glszm_LargeAreaHighGrayLevelEmphasis_t1	1	1-1	0.455
wavelet_HLH_glszm_LargeAreaLowGrayLevelEmphasis_t1	1	1-1	0.311
wavelet_HLH_glszm_LowGrayLevelZoneEmphasis_t1	0.01	0-1.13	0.102
wavelet_HLH_glszm_SizeZoneNonUniformity_t1	1.01	0.99-1.04	0.363
wavelet_HLH_glszm_SizeZoneNonUniformityNormalized_t1	0.01	0-9.45	0.256
wavelet_HLH_glszm_SmallAreaEmphasis_t1	0.26	0-77.14	0.65
wavelet_HLH_glszm_SmallAreaHighGrayLevelEmphasis_t1	0.99	0.96-1.01	0.545
wavelet_HLH_glszm_SmallAreaLowGrayLevelEmphasis_t1	0	0-1.16	0.112
wavelet_HLH_glszm_ZoneEntropy_t1	1.95	0.9-4.85	0.113
wavelet_HLH_glszm_ZonePercentage_t1	0.04	0-3.43	0.325
wavelet_HLH_glszm_ZoneVariance_t1	1	1-1	0.321
wavelet_HLH_gldm_DependenceEntropy_t1	4.07	0.85-46.6	0.17
wavelet_HLH_gldm_DependenceNonUniformity_t1	1	1-1.01	0.641
wavelet_HLH_gldm_DependenceNonUniformityNormalized_t1	0	0-6.79	0.338
wavelet_HLH_gldm_DependenceVariance_t1	1.01	0.92-1.12	0.876
wavelet_HLH_gldm_GrayLevelNonUniformity_t1	1	1-1	0.923
wavelet_HLH_gldm_GrayLevelVariance_t1	0.89	0.48-1.05	0.584
wavelet_HLH_gldm_HighGrayLevelEmphasis_t1	1	0.97-1.01	0.645
wavelet_HLH_gldm_LargeDependenceEmphasis_t1	1	0.99-1.01	0.964
wavelet_HLH_gldm_LargeDependenceHighGrayLevelEmphasis_t1	1	1-1	0.925
wavelet_HLH_gldm_LargeDependenceLowGrayLevelEmphasis_t1	0.96	0.88-1.01	0.239
wavelet_HLH_gldm_LowGrayLevelEmphasis_t1	0	0-1.79	0.134
wavelet_HLH_gldm_SmallDependenceEmphasis_t1	0.03	0-4.47	0.335
wavelet_HLH_gldm_SmallDependenceHighGrayLevelEmphasis_t1	0.95	0.78-1.01	0.496
wavelet_HLH_gldm_SmallDependenceLowGrayLevelEmphasis_t1	0	0-1.41	0.234
wavelet_HHL_firstorder_10Percentile_t1	0.91	0.8-0.99	0.059
wavelet_HHL_firstorder_90Percentile_t1	1.17	1.04-1.4	0.04
wavelet_HHL_firstorder_Energy_t1	1	1-1	0.709
wavelet_HHL_firstorder_Entropy_t1	8.13	1.83-67.77	0.019
wavelet_HHL_firstorder_InterquartileRange_t1	1.12	1.02-1.31	0.073
wavelet_HHL_firstorder_Kurtosis_t1	0.96	0.8-1.09	0.587
wavelet_HHL_firstorder_Maximum_t1	1.01	1-1.02	0.189
wavelet_HHL_firstorder_MeanAbsoluteDeviation_t1	1.22	1.05-1.55	0.047
wavelet_HHL_firstorder_Mean_t1	1.13	0.34-3.44	0.83
wavelet_HHL_firstorder_Median_t1	0.61	0.18-1.52	0.315
wavelet_HHL_firstorder_Minimum_t1	0.99	0.97-1	0.081
wavelet_HHL_firstorder_Range_t1	1.01	1-1.01	0.12
wavelet_HHL_firstorder_RobustMeanAbsoluteDeviation_t1	1.35	1.05-2.03	0.074
wavelet_HHL_firstorder_RootMeanSquared_t1	2.13	1-5.73	0.074
wavelet_HHL_firstorder_Skewness_t1	0.77	0.18-2.38	0.676
wavelet_HHL_firstorder_TotalEnergy_t1	1	1-1	0.717
wavelet_HHL_firstorder_Uniformity_t1	0	0-0	0.028
wavelet_HHL_firstorder_Variance_t1	1	1-1.01	0.064
wavelet_HHL_glcm_Autocorrelation_t1	1	1-1	0.245
wavelet_HHL_glcm_JointAverage_t1	1.08	1-1.19	0.083
wavelet_HHL_glcm_ClusterProminence_t1	1	1-1	0.081
wavelet_HHL_glcm_ClusterShade_t1	1	0.99-1.01	0.953
wavelet_HHL_glcm_ClusterTendency_t1	1.04	1.01-1.1	0.074
wavelet_HHL_glcm_Contrast_t1	1.04	1.01-1.1	0.07
wavelet_HHL_glcm_Correlation_t1	3.02	0-12014841.07	0.879
wavelet_HHL_glcm_DifferenceAverage_t1	2.01	1.16-4.71	0.049
wavelet_HHL_glcm_DifferenceEntropy_t1	9.46	1.92-91.45	0.019
wavelet_HHL_glcm_DifferenceVariance_t1	1.09	1.02-1.19	0.04
wavelet_HHL_glcm_JointEnergy_t1	0	0-0	0.051
wavelet_HHL_glcm_JointEntropy_t1	3.4	1.43-11.81	0.02
wavelet_HHL_glcm_Imc1_t1	5.52	0.03-13644.82	0.571
wavelet_HHL_glcm_Imc2_t1	1.74	0.02-155.23	0.807
wavelet_HHL_glcm_Idm_t1	0	0-0.19	0.044
wavelet_HHL_glcm_Idmn_t1	1.84881e+07	0-1.5017579649161e+26	0.358
wavelet_HHL_glcm_Id_t1	0	0-0.12	0.04
wavelet_HHL_glcm_Idn_t1	1096.08	0-438318088599.99	0.44
wavelet_HHL_glcm_InverseVariance_t1	0	0-0.09	0.038
wavelet_HHL_glcm_MaximumProbability_t1	0	0-0	0.038
wavelet_HHL_glcm_SumEntropy_t1	7.72	1.82-62.31	0.02
wavelet_HHL_glcm_SumSquares_t1	1.09	1.02-1.21	0.072
wavelet_HHL_glrlm_GrayLevelNonUniformity_t1	1	1-1	0.759
wavelet_HHL_glrlm_GrayLevelNonUniformityNormalized_t1	0	0-0	0.027
wavelet_HHL_glrlm_GrayLevelVariance_t1	1.07	1.01-1.18	0.058
wavelet_HHL_glrlm_HighGrayLevelRunEmphasis_t1	1	1-1	0.216
wavelet_HHL_glrlm_LongRunEmphasis_t1	0.04	0-1.29	0.115
wavelet_HHL_glrlm_LongRunHighGrayLevelEmphasis_t1	1	1-1	0.304
wavelet_HHL_glrlm_LongRunLowGrayLevelEmphasis_t1	0	0-0	0.095
wavelet_HHL_glrlm_LowGrayLevelRunEmphasis_t1	0	0-0	0.113
wavelet_HHL_glrlm_RunEntropy_t1	14.06	2.19-188	0.018
wavelet_HHL_glrlm_RunLengthNonUniformity_t1	1	1-1	0.5
wavelet_HHL_glrlm_RunLengthNonUniformityNormalized_t1	194511	0.72-1298256454087.24	0.082
wavelet_HHL_glrlm_RunPercentage_t1	3.89671e+07	0.23-713797329494540032	0.099
wavelet_HHL_glrlm_RunVariance_t1	0	0-4.01	0.152
wavelet_HHL_glrlm_ShortRunEmphasis_t1	4.90758e+11	1.79-4.38027887962745e+26	0.075
wavelet_HHL_glrlm_ShortRunHighGrayLevelEmphasis_t1	1	1-1	0.2
wavelet_HHL_glrlm_ShortRunLowGrayLevelEmphasis_t1	0	0-0	0.12
wavelet_HHL_glszm_GrayLevelNonUniformity_t1	1.01	0.99-1.04	0.41
wavelet_HHL_glszm_GrayLevelNonUniformityNormalized_t1	0	0-0	0.035
wavelet_HHL_glszm_GrayLevelVariance_t1	1.04	1.01-1.09	0.03
wavelet_HHL_glszm_HighGrayLevelZoneEmphasis_t1	1	1-1	0.207
wavelet_HHL_glszm_LargeAreaEmphasis_t1	1	1-1	0.285
wavelet_HHL_glszm_LargeAreaHighGrayLevelEmphasis_t1	1	1-1	0.566
wavelet_HHL_glszm_LargeAreaLowGrayLevelEmphasis_t1	0.86	0.56-0.99	0.319
wavelet_HHL_glszm_LowGrayLevelZoneEmphasis_t1	0	0-0	0.079
wavelet_HHL_glszm_SizeZoneNonUniformity_t1	1	1-1.01	0.112
wavelet_HHL_glszm_SizeZoneNonUniformityNormalized_t1	54.03	0.02-209220.58	0.32
wavelet_HHL_glszm_SmallAreaEmphasis_t1	394.71	0.02-16160498.01	0.237
wavelet_HHL_glszm_SmallAreaHighGrayLevelEmphasis_t1	1	1-1	0.156
wavelet_HHL_glszm_SmallAreaLowGrayLevelEmphasis_t1	0	0-0	0.097
wavelet_HHL_glszm_ZoneEntropy_t1	9.46	1.64-106.54	0.038
wavelet_HHL_glszm_ZonePercentage_t1	2.62	0.06-108.25	0.605
wavelet_HHL_glszm_ZoneVariance_t1	1	1-1	0.288
wavelet_HHL_gldm_DependenceEntropy_t1	15.04	1.51-367.3	0.065
wavelet_HHL_gldm_DependenceNonUniformity_t1	1	1-1	0.253
wavelet_HHL_gldm_DependenceNonUniformityNormalized_t1	1.55	0-1011.38	0.897
wavelet_HHL_gldm_DependenceVariance_t1	0.92	0.71-1.17	0.518
wavelet_HHL_gldm_GrayLevelNonUniformity_t1	1	1-1	0.675
wavelet_HHL_gldm_GrayLevelVariance_t1	1.08	1.01-1.19	0.064
wavelet_HHL_gldm_HighGrayLevelEmphasis_t1	1	1-1	0.217
wavelet_HHL_gldm_LargeDependenceEmphasis_t1	0.97	0.9-1.03	0.303
wavelet_HHL_gldm_LargeDependenceHighGrayLevelEmphasis_t1	1	1-1	0.621
wavelet_HHL_gldm_LargeDependenceLowGrayLevelEmphasis_t1	0	0-0.09	0.083
wavelet_HHL_gldm_LowGrayLevelEmphasis_t1	0	0-0	0.113
wavelet_HHL_gldm_SmallDependenceEmphasis_t1	3.7	0.04-321.95	0.558
wavelet_HHL_gldm_SmallDependenceHighGrayLevelEmphasis_t1	1	1-1.01	0.083
wavelet_HHL_gldm_SmallDependenceLowGrayLevelEmphasis_t1	0	0-8.8	0.368
wavelet_HHH_firstorder_10Percentile_t1	1.04	0.88-1.38	0.705
wavelet_HHH_firstorder_90Percentile_t1	0.96	0.73-1.14	0.683
wavelet_HHH_firstorder_Energy_t1	1	1-1	0.714
wavelet_HHH_firstorder_Entropy_t1	1.06	0.24-3.84	0.93
wavelet_HHH_firstorder_InterquartileRange_t1	0.95	0.69-1.1	0.614
wavelet_HHH_firstorder_Kurtosis_t1	0.97	0.83-1.1	0.708
wavelet_HHH_firstorder_Maximum_t1	1.03	0.95-1.11	0.449
wavelet_HHH_firstorder_MeanAbsoluteDeviation_t1	0.93	0.6-1.19	0.635
wavelet_HHH_firstorder_Mean_t1	8.38	0.01-27571	0.539
wavelet_HHH_firstorder_Median_t1	0.63	0.03-2.22	0.6
wavelet_HHH_firstorder_Minimum_t1	0.99	0.94-1.06	0.866
wavelet_HHH_firstorder_Range_t1	1.01	0.97-1.04	0.655
wavelet_HHH_firstorder_RobustMeanAbsoluteDeviation_t1	0.88	0.43-1.24	0.588
wavelet_HHH_firstorder_RootMeanSquared_t1	0.61	0-201.66	0.874
wavelet_HHH_firstorder_Skewness_t1	2.46	0.62-23.04	0.324
wavelet_HHH_firstorder_TotalEnergy_t1	1	1-1	0.722
wavelet_HHH_firstorder_Uniformity_t1	0.69	0-2261.12	0.919
wavelet_HHH_firstorder_Variance_t1	0.99	0.95-1.01	0.571
wavelet_HHH_glcm_Autocorrelation_t1	1	0.97-1.02	0.91
wavelet_HHH_glcm_JointAverage_t1	1.04	0.76-1.39	0.814
wavelet_HHH_glcm_ClusterProminence_t1	0.99	0.95-1	0.659
wavelet_HHH_glcm_ClusterShade_t1	1.09	0.84-1.91	0.617
wavelet_HHH_glcm_ClusterTendency_t1	0.91	0.47-1.07	0.592
wavelet_HHH_glcm_Contrast_t1	0.92	0.49-1.06	0.6
wavelet_HHH_glcm_Correlation_t1	0.1	0-9864604810.39	0.837
wavelet_HHH_glcm_DifferenceAverage_t1	0.69	0.09-1.77	0.57
wavelet_HHH_glcm_DifferenceEntropy_t1	1.31	0.24-6.4	0.731
wavelet_HHH_glcm_DifferenceVariance_t1	0.83	0.22-1.28	0.587
wavelet_HHH_glcm_JointEnergy_t1	0.03	0-2614.25	0.531
wavelet_HHH_glcm_JointEntropy_t1	1.38	0.56-3.38	0.467
wavelet_HHH_glcm_Imc1_t1	1651.79	0.24-686346423797870976	0.359
wavelet_HHH_glcm_Imc2_t1	0.21	0-7.99	0.465
wavelet_HHH_glcm_Idm_t1	2.6	0.01-4366.26	0.751
wavelet_HHH_glcm_Idmn_t1	1130361795844738	0.45-5.09638357432136e+37	0.115
wavelet_HHH_glcm_Id_t1	3.37	0-31949.51	0.742
wavelet_HHH_glcm_Idn_t1	1.3358e+06	0.01-23332327444709944	0.179
wavelet_HHH_glcm_InverseVariance_t1	64.69	0-1300306073.11	0.516
wavelet_HHH_glcm_MaximumProbability_t1	0.1	0-26719.41	0.699
wavelet_HHH_glcm_SumEntropy_t1	1.47	0.3-6.59	0.612
wavelet_HHH_glcm_SumSquares_t1	0.84	0.23-1.14	0.596
wavelet_HHH_glrlm_GrayLevelNonUniformity_t1	1	1-1	0.794
wavelet_HHH_glrlm_GrayLevelNonUniformityNormalized_t1	0.3	0-548.18	0.736
wavelet_HHH_glrlm_GrayLevelVariance_t1	0.87	0.31-1.15	0.58
wavelet_HHH_glrlm_HighGrayLevelRunEmphasis_t1	1	0.97-1.02	0.861
wavelet_HHH_glrlm_LongRunEmphasis_t1	0.96	0.49-1.96	0.895
wavelet_HHH_glrlm_LongRunHighGrayLevelEmphasis_t1	1	0.99-1.01	0.844
wavelet_HHH_glrlm_LongRunLowGrayLevelEmphasis_t1	0.26	0.02-1.31	0.252
wavelet_HHH_glrlm_LowGrayLevelRunEmphasis_t1	0	0-1.71	0.156
wavelet_HHH_glrlm_RunEntropy_t1	5.99	0.36-168.7	0.249
wavelet_HHH_glrlm_RunLengthNonUniformity_t1	1	1-1	0.494
wavelet_HHH_glrlm_RunLengthNonUniformityNormalized_t1	0.34	0-62.11	0.704
wavelet_HHH_glrlm_RunPercentage_t1	0.35	0-312.78	0.777
wavelet_HHH_glrlm_RunVariance_t1	1.05	0.15-8.94	0.96
wavelet_HHH_glrlm_ShortRunEmphasis_t1	0.58	0-1220.4	0.894
wavelet_HHH_glrlm_ShortRunHighGrayLevelEmphasis_t1	1	0.96-1.03	0.838
wavelet_HHH_glrlm_ShortRunLowGrayLevelEmphasis_t1	0	0-1.54	0.131
wavelet_HHH_glszm_GrayLevelNonUniformity_t1	1.03	0.99-1.07	0.14
wavelet_HHH_glszm_GrayLevelNonUniformityNormalized_t1	2.43	0-2043.03	0.787
wavelet_HHH_glszm_GrayLevelVariance_t1	1.01	0.77-1.26	0.931
wavelet_HHH_glszm_HighGrayLevelZoneEmphasis_t1	1	0.97-1.02	0.943
wavelet_HHH_glszm_LargeAreaEmphasis_t1	1	1-1	0.332
wavelet_HHH_glszm_LargeAreaHighGrayLevelEmphasis_t1	1	1-1	0.373
wavelet_HHH_glszm_LargeAreaLowGrayLevelEmphasis_t1	1	1-1	0.456
wavelet_HHH_glszm_LowGrayLevelZoneEmphasis_t1	0.09	0-3.79	0.241
wavelet_HHH_glszm_SizeZoneNonUniformity_t1	1.01	0.99-1.05	0.254
wavelet_HHH_glszm_SizeZoneNonUniformityNormalized_t1	0	0-4.31	0.165
wavelet_HHH_glszm_SmallAreaEmphasis_t1	3.09	0.05-575.07	0.623
wavelet_HHH_glszm_SmallAreaHighGrayLevelEmphasis_t1	1	0.96-1.03	0.863
wavelet_HHH_glszm_SmallAreaLowGrayLevelEmphasis_t1	0.07	0-14.57	0.371
wavelet_HHH_glszm_ZoneEntropy_t1	2.5	1.01-7.57	0.069
wavelet_HHH_glszm_ZonePercentage_t1	0.05	0-3.97	0.342
wavelet_HHH_glszm_ZoneVariance_t1	1	1-1	0.48
wavelet_HHH_gldm_DependenceEntropy_t1	13.55	1.26-457.52	0.087
wavelet_HHH_gldm_DependenceNonUniformity_t1	1	1-1	0.877
wavelet_HHH_gldm_DependenceNonUniformityNormalized_t1	0	0-1.75	0.48
wavelet_HHH_gldm_DependenceVariance_t1	1.15	0.96-1.47	0.19
wavelet_HHH_gldm_GrayLevelNonUniformity_t1	1	1-1	0.839
wavelet_HHH_gldm_GrayLevelVariance_t1	0.84	0.24-1.15	0.587
wavelet_HHH_gldm_HighGrayLevelEmphasis_t1	1	0.97-1.02	0.856
wavelet_HHH_gldm_LargeDependenceEmphasis_t1	1	0.99-1.02	0.793
wavelet_HHH_gldm_LargeDependenceHighGrayLevelEmphasis_t1	1	1-1	0.962
wavelet_HHH_gldm_LargeDependenceLowGrayLevelEmphasis_t1	0.97	0.9-1.01	0.287
wavelet_HHH_gldm_LowGrayLevelEmphasis_t1	0	0-1.67	0.156
wavelet_HHH_gldm_SmallDependenceEmphasis_t1	0.04	0-4.94	0.354
wavelet_HHH_gldm_SmallDependenceHighGrayLevelEmphasis_t1	0.95	0.72-1.03	0.598
wavelet_HHH_gldm_SmallDependenceLowGrayLevelEmphasis_t1	0	0-197.83	0.344
wavelet_LLL_firstorder_10Percentile_t1	1.01	1-1.01	0.145
wavelet_LLL_firstorder_90Percentile_t1	1.01	1-1.01	0.069
wavelet_LLL_firstorder_Energy_t1	1	1-1	0.117
wavelet_LLL_firstorder_Entropy_t1	2.07	0.86-6.31	0.15
wavelet_LLL_firstorder_InterquartileRange_t1	1	1-1.01	0.273
wavelet_LLL_firstorder_Kurtosis_t1	1.22	0.8-1.96	0.344
wavelet_LLL_firstorder_Maximum_t1	1	1-1.01	0.03
wavelet_LLL_firstorder_MeanAbsoluteDeviation_t1	1.01	0.99-1.03	0.218
wavelet_LLL_firstorder_Mean_t1	1.01	1-1.02	0.053
wavelet_LLL_firstorder_Median_t1	1.01	1-1.02	0.056
wavelet_LLL_firstorder_Minimum_t1	1	1-1.01	0.724
wavelet_LLL_firstorder_Range_t1	1	1-1.01	0.044
wavelet_LLL_firstorder_RobustMeanAbsoluteDeviation_t1	1.01	0.99-1.04	0.276
wavelet_LLL_firstorder_RootMeanSquared_t1	1.01	1-1.02	0.053
wavelet_LLL_firstorder_Skewness_t1	2.5	0.7-10.24	0.173
wavelet_LLL_firstorder_TotalEnergy_t1	1	1-1	0.118
wavelet_LLL_firstorder_Uniformity_t1	0	0-805.46	0.27
wavelet_LLL_firstorder_Variance_t1	1	1-1	0.153
wavelet_LLL_glcm_Autocorrelation_t1	1	1-1	0.039
wavelet_LLL_glcm_JointAverage_t1	1.04	1-1.09	0.041
wavelet_LLL_glcm_ClusterProminence_t1	1	1-1	0.195
wavelet_LLL_glcm_ClusterShade_t1	1	1-1	0.2
wavelet_LLL_glcm_ClusterTendency_t1	1	1-1	0.124
wavelet_LLL_glcm_Contrast_t1	1	1-1.01	0.213
wavelet_LLL_glcm_Correlation_t1	4.62	0.02-2121.24	0.587
wavelet_LLL_glcm_DifferenceAverage_t1	1.12	0.97-1.35	0.169
wavelet_LLL_glcm_DifferenceEntropy_t1	2.31	0.86-7.82	0.133
wavelet_LLL_glcm_DifferenceVariance_t1	1.01	1-1.02	0.18
wavelet_LLL_glcm_JointEnergy_t1	0	0-0	0.457
wavelet_LLL_glcm_JointEntropy_t1	1.53	0.94-3.16	0.164
wavelet_LLL_glcm_Imc1_t1	5.93	0.11-827.3	0.419
wavelet_LLL_glcm_Imc2_t1	0	0-137399.95	0.372
wavelet_LLL_glcm_Idm_t1	0	0-132.29	0.268
wavelet_LLL_glcm_Idmn_t1	9.35251e+16	0-1.17452951443573e+53	0.258
wavelet_LLL_glcm_Id_t1	0	0-85.57	0.265
wavelet_LLL_glcm_Idn_t1	8.9434e+06	0-8.9219737049151e+19	0.231
wavelet_LLL_glcm_InverseVariance_t1	0	0-69.04	0.253
wavelet_LLL_glcm_MaximumProbability_t1	0	0-0	0.187
wavelet_LLL_glcm_SumEntropy_t1	1.98	0.91-5.87	0.148
wavelet_LLL_glcm_SumSquares_t1	1	1-1	0.128
wavelet_LLL_glrlm_GrayLevelNonUniformity_t1	1	0.98-1.01	0.996
wavelet_LLL_glrlm_GrayLevelNonUniformityNormalized_t1	0	0-1140.65	0.277
wavelet_LLL_glrlm_GrayLevelVariance_t1	1	1-1	0.152
wavelet_LLL_glrlm_HighGrayLevelRunEmphasis_t1	1	1-1	0.042
wavelet_LLL_glrlm_LongRunEmphasis_t1	0.01	0-261.51	0.365
wavelet_LLL_glrlm_LongRunHighGrayLevelEmphasis_t1	1	1-1	0.045
wavelet_LLL_glrlm_LongRunLowGrayLevelEmphasis_t1	0	0-0	0.343
wavelet_LLL_glrlm_LowGrayLevelRunEmphasis_t1	0	0-0	0.365
wavelet_LLL_glrlm_RunEntropy_t1	2.18	0.87-7.43	0.153
wavelet_LLL_glrlm_RunLengthNonUniformity_t1	1	1-1	0.626
wavelet_LLL_glrlm_RunLengthNonUniformityNormalized_t1	5167.88	0-98956000415415.8	0.457
wavelet_LLL_glrlm_RunPercentage_t1	1.53838e+07	0-3.11924307292023e+25	0.416
wavelet_LLL_glrlm_RunVariance_t1	0	0-7464814.46	0.389
wavelet_LLL_glrlm_ShortRunEmphasis_t1	9.3056e+09	0-1.97727673927885e+34	0.395
wavelet_LLL_glrlm_ShortRunHighGrayLevelEmphasis_t1	1	1-1	0.042
wavelet_LLL_glrlm_ShortRunLowGrayLevelEmphasis_t1	0	0-0	0.371
wavelet_LLL_glszm_GrayLevelNonUniformity_t1	1.01	0.97-1.05	0.643
wavelet_LLL_glszm_GrayLevelNonUniformityNormalized_t1	0	0-1690	0.281
wavelet_LLL_glszm_GrayLevelVariance_t1	1	1-1	0.143
wavelet_LLL_glszm_HighGrayLevelZoneEmphasis_t1	1	1-1	0.045
wavelet_LLL_glszm_LargeAreaEmphasis_t1	0.96	0.88-1.02	0.274
wavelet_LLL_glszm_LargeAreaHighGrayLevelEmphasis_t1	1	1-1	0.686
wavelet_LLL_glszm_LargeAreaLowGrayLevelEmphasis_t1	0	0-0.84	0.201
wavelet_LLL_glszm_LowGrayLevelZoneEmphasis_t1	0	0-0.08	0.313
wavelet_LLL_glszm_SizeZoneNonUniformity_t1	1	1-1	0.372
wavelet_LLL_glszm_SizeZoneNonUniformityNormalized_t1	0.5	0-100.45	0.801
wavelet_LLL_glszm_SmallAreaEmphasis_t1	0.48	0-1221.69	0.852
wavelet_LLL_glszm_SmallAreaHighGrayLevelEmphasis_t1	1	1-1	0.046
wavelet_LLL_glszm_SmallAreaLowGrayLevelEmphasis_t1	0	0-0	0.23
wavelet_LLL_glszm_ZoneEntropy_t1	2.48	0.96-12.57	0.172
wavelet_LLL_glszm_ZonePercentage_t1	0.77	0.01-66.1	0.906
wavelet_LLL_glszm_ZoneVariance_t1	0.95	0.84-1.02	0.245
wavelet_LLL_gldm_DependenceEntropy_t1	1.92	0.9-7.07	0.206
wavelet_LLL_gldm_DependenceNonUniformity_t1	1	1-1	0.35
wavelet_LLL_gldm_DependenceNonUniformityNormalized_t1	0.6	0-110.1	0.851
wavelet_LLL_gldm_DependenceVariance_t1	0.82	0.38-1.58	0.568
wavelet_LLL_gldm_GrayLevelNonUniformity_t1	1	0.98-1.01	0.953
wavelet_LLL_gldm_GrayLevelVariance_t1	1	1-1	0.152
wavelet_LLL_gldm_HighGrayLevelEmphasis_t1	1	1-1	0.042
wavelet_LLL_gldm_LargeDependenceEmphasis_t1	0.96	0.77-1.2	0.748
wavelet_LLL_gldm_LargeDependenceHighGrayLevelEmphasis_t1	1	1-1	0.156
wavelet_LLL_gldm_LargeDependenceLowGrayLevelEmphasis_t1	0	0-76.42	0.595
wavelet_LLL_gldm_LowGrayLevelEmphasis_t1	0	0-0	0.357
wavelet_LLL_gldm_SmallDependenceEmphasis_t1	0.74	0.01-65.86	0.894
wavelet_LLL_gldm_SmallDependenceHighGrayLevelEmphasis_t1	1	1-1	0.058
wavelet_LLL_gldm_SmallDependenceLowGrayLevelEmphasis_t1	0	0-0	0.389
diagnostics_Image_original_Mean_t2	1	1-1	0.575
diagnostics_Image_original_Minimum_t2	1.01	0.96-1.07	0.614
diagnostics_Image_original_Maximum_t2	1	1-1	0.719
diagnostics_Mask_original_VoxelNum_t2	1	1-1	0.746
diagnostics_Image_interpolated_Mean_t2	0.99	0.97-1.02	0.673
diagnostics_Image_interpolated_Minimum_t2	0.99	0.96-1.02	0.574
diagnostics_Image_interpolated_Maximum_t2	1	1-1.01	0.368
diagnostics_Mask_interpolated_VoxelNum_t2	1	1-1	0.578
diagnostics_Mask_interpolated_Mean_t2	1	0.98-1.01	0.633
diagnostics_Mask_interpolated_Minimum_t2	1	0.99-1.01	0.991
diagnostics_Mask_interpolated_Maximum_t2	1	0.99-1.01	0.93
original_shape_Elongation_t2	34.72	0.08-43525.03	0.284
original_shape_Flatness_t2	9.97	0.28-1704.16	0.281
original_shape_LeastAxisLength_t2	1.04	0.96-1.13	0.362
original_shape_MajorAxisLength_t2	1.02	0.96-1.08	0.521
original_shape_Maximum2DDiameterColumn_t2	1.03	0.98-1.09	0.319
original_shape_Maximum2DDiameterRow_t2	1.01	0.97-1.06	0.538
original_shape_Maximum2DDiameterSlice_t2	1.02	0.98-1.07	0.322
original_shape_Maximum3DDiameter_t2	1.02	0.97-1.06	0.489
original_shape_MeshVolume_t2	1	1-1	0.581
original_shape_MinorAxisLength_t2	1.04	0.97-1.11	0.289
original_shape_Sphericity_t2	0	0-33.55	0.156
original_shape_SurfaceArea_t2	1	1-1	0.478
original_shape_SurfaceVolumeRatio_t2	0.08	0-4.7	0.326
original_shape_VoxelVolume_t2	1	1-1	0.581
original_firstorder_10Percentile_t2	1	0.98-1.01	0.725
original_firstorder_90Percentile_t2	1	0.99-1.01	0.714
original_firstorder_Energy_t2	1	1-1	0.847
original_firstorder_Entropy_t2	1.22	0.48-3.61	0.689
original_firstorder_InterquartileRange_t2	1	0.98-1.01	0.868
original_firstorder_Kurtosis_t2	0.99	0.47-1.96	0.984
original_firstorder_Maximum_t2	1	0.99-1.01	0.93
original_firstorder_MeanAbsoluteDeviation_t2	1	0.97-1.03	0.811
original_firstorder_Mean_t2	1	0.98-1.01	0.633
original_firstorder_Median_t2	1	0.98-1.01	0.598
original_firstorder_Minimum_t2	1	0.99-1.01	0.991
original_firstorder_Range_t2	1	0.99-1.01	0.945
original_firstorder_RobustMeanAbsoluteDeviation_t2	1	0.96-1.03	0.83
original_firstorder_RootMeanSquared_t2	1	0.98-1.01	0.637
original_firstorder_Skewness_t2	1.86	0.47-8.22	0.385
original_firstorder_TotalEnergy_t2	1	1-1	0.851
original_firstorder_Uniformity_t2	0	0-1068633106.61	0.552
original_firstorder_Variance_t2	1	1-1	0.82
original_glcm_Autocorrelation_t2	1	1-1	0.606
original_glcm_JointAverage_t2	0.99	0.94-1.04	0.713
original_glcm_ClusterProminence_t2	1	1-1	0.935
original_glcm_ClusterShade_t2	1	1-1	0.356
original_glcm_ClusterTendency_t2	1	1-1	0.877
original_glcm_Contrast_t2	1	0.99-1.01	0.944
original_glcm_Correlation_t2	5.46	0.15-530.16	0.404
original_glcm_DifferenceAverage_t2	0.99	0.77-1.24	0.906
original_glcm_DifferenceEntropy_t2	1.35	0.47-4.63	0.596
original_glcm_DifferenceVariance_t2	1	0.98-1.01	0.895
original_glcm_JointEnergy_t2	0	0-471110.28	0.513
original_glcm_JointEntropy_t2	1.2	0.8-2.1	0.428
original_glcm_Imc1_t2	16.49	0.31-7456.75	0.25
original_glcm_Imc2_t2	0	0-41.48	0.214
original_glcm_Idm_t2	106.59	0-3558792805.69	0.58
original_glcm_Idmn_t2	1.49141e+12	0-9.35515783736313e+43	0.316
original_glcm_Id_t2	49.32	0-357973434.02	0.612
original_glcm_Idn_t2	181361	0-2.8571077650097e+20	0.384
original_glcm_InverseVariance_t2	9.31	0-459025784.1	0.798
original_glcm_MaximumProbability_t2	0	0-298744.8	0.413
original_glcm_SumEntropy_t2	1.3	0.67-3.19	0.487
original_glcm_SumSquares_t2	1	0.99-1	0.904
original_glrlm_GrayLevelNonUniformity_t2	1.01	0.99-1.02	0.331
original_glrlm_GrayLevelNonUniformityNormalized_t2	0	0-1147203536.2	0.546
original_glrlm_GrayLevelVariance_t2	1	0.99-1	0.819
original_glrlm_HighGrayLevelRunEmphasis_t2	1	1-1	0.583
original_glrlm_LongRunEmphasis_t2	106.22	0-12751923.26	0.401
original_glrlm_LongRunHighGrayLevelEmphasis_t2	1	1-1	0.538
original_glrlm_LongRunLowGrayLevelEmphasis_t2	0	0-2176.75	0.46
original_glrlm_LowGrayLevelRunEmphasis_t2	0	0-4522.89	0.468
original_glrlm_RunEntropy_t2	1.3	0.52-3.97	0.599
original_glrlm_RunLengthNonUniformity_t2	1	1-1	0.562
original_glrlm_RunLengthNonUniformityNormalized_t2	0	0-122298.49	0.388
original_glrlm_RunPercentage_t2	0	0-1373750952.51	0.394
original_glrlm_RunVariance_t2	225568	0-5122614557824105472	0.401
original_glrlm_ShortRunEmphasis_t2	0	0-3472583209622.81	0.396
original_glrlm_ShortRunHighGrayLevelEmphasis_t2	1	1-1	0.594
original_glrlm_ShortRunLowGrayLevelEmphasis_t2	0	0-4668.53	0.47
original_glszm_GrayLevelNonUniformity_t2	1.01	0.98-1.05	0.351
original_glszm_GrayLevelNonUniformityNormalized_t2	0	0-148997400.55	0.452
original_glszm_GrayLevelVariance_t2	1	0.99-1	0.831
original_glszm_HighGrayLevelZoneEmphasis_t2	1	1-1	0.652
original_glszm_LargeAreaEmphasis_t2	1.02	0.95-1.09	0.625
original_glszm_LargeAreaHighGrayLevelEmphasis_t2	1	1-1	0.575
original_glszm_LargeAreaLowGrayLevelEmphasis_t2	0	0-22941.47	0.522
original_glszm_LowGrayLevelZoneEmphasis_t2	0	0-5785.84	0.435
original_glszm_SizeZoneNonUniformity_t2	1	1-1	0.609
original_glszm_SizeZoneNonUniformityNormalized_t2	0.04	0-7.53	0.303
original_glszm_SmallAreaEmphasis_t2	0.01	0-33.49	0.304
original_glszm_SmallAreaHighGrayLevelEmphasis_t2	1	1-1	0.683
original_glszm_SmallAreaLowGrayLevelEmphasis_t2	0	0-4738.89	0.445
original_glszm_ZoneEntropy_t2	1.54	0.71-5.33	0.369
original_glszm_ZonePercentage_t2	0.07	0-7.83	0.313
original_glszm_ZoneVariance_t2	1.01	0.94-1.09	0.705
original_gldm_DependenceEntropy_t2	1.43	0.73-3.91	0.38
original_gldm_DependenceNonUniformity_t2	1	1-1	0.53
original_gldm_DependenceNonUniformityNormalized_t2	0.06	0-4.76	0.328
original_gldm_DependenceVariance_t2	1.14	0.58-2.27	0.69
original_gldm_GrayLevelNonUniformity_t2	1.01	0.99-1.02	0.341
original_gldm_GrayLevelVariance_t2	1	0.99-1	0.82
original_gldm_HighGrayLevelEmphasis_t2	1	1-1	0.576
original_gldm_LargeDependenceEmphasis_t2	1.09	0.86-1.41	0.467
original_gldm_LargeDependenceHighGrayLevelEmphasis_t2	1	1-1	0.416
original_gldm_LargeDependenceLowGrayLevelEmphasis_t2	0	0-140160.35	0.384
original_gldm_LowGrayLevelEmphasis_t2	0	0-4967.76	0.47
original_gldm_SmallDependenceEmphasis_t2	0.07	0-6.85	0.316
original_gldm_SmallDependenceHighGrayLevelEmphasis_t2	1	1-1	0.75
original_gldm_SmallDependenceLowGrayLevelEmphasis_t2	0	0-7579.21	0.501
log_sigma_2_0_mm_3D_firstorder_10Percentile_t2	1.01	0.98-1.05	0.507
log_sigma_2_0_mm_3D_firstorder_90Percentile_t2	1	0.95-1.05	0.917
log_sigma_2_0_mm_3D_firstorder_Energy_t2	1	1-1	0.549
log_sigma_2_0_mm_3D_firstorder_Entropy_t2	1	0.31-3.36	0.994
log_sigma_2_0_mm_3D_firstorder_InterquartileRange_t2	0.98	0.93-1.03	0.527
log_sigma_2_0_mm_3D_firstorder_Kurtosis_t2	1.33	0.6-3.04	0.479
log_sigma_2_0_mm_3D_firstorder_Maximum_t2	1	0.98-1.02	0.772
log_sigma_2_0_mm_3D_firstorder_MeanAbsoluteDeviation_t2	0.97	0.88-1.06	0.504
log_sigma_2_0_mm_3D_firstorder_Mean_t2	1.03	0.97-1.13	0.426
log_sigma_2_0_mm_3D_firstorder_Median_t2	1.04	0.97-1.14	0.334
log_sigma_2_0_mm_3D_firstorder_Minimum_t2	1	0.98-1.02	0.902
log_sigma_2_0_mm_3D_firstorder_Range_t2	1	0.99-1.01	0.938
log_sigma_2_0_mm_3D_firstorder_RobustMeanAbsoluteDeviation_t2	0.96	0.84-1.08	0.47
log_sigma_2_0_mm_3D_firstorder_RootMeanSquared_t2	1.03	0.96-1.14	0.428
log_sigma_2_0_mm_3D_firstorder_Skewness_t2	0.25	0.03-1.69	0.165
log_sigma_2_0_mm_3D_firstorder_TotalEnergy_t2	1	1-1	0.551
log_sigma_2_0_mm_3D_firstorder_Uniformity_t2	0.08	0-1162302779.69	0.841
log_sigma_2_0_mm_3D_firstorder_Variance_t2	1	1-1	0.688
log_sigma_2_0_mm_3D_glcm_Autocorrelation_t2	1	1-1	0.74
log_sigma_2_0_mm_3D_glcm_JointAverage_t2	1.02	0.92-1.12	0.73
log_sigma_2_0_mm_3D_glcm_ClusterProminence_t2	1	1-1	0.997
log_sigma_2_0_mm_3D_glcm_ClusterShade_t2	1	1-1	0.176
log_sigma_2_0_mm_3D_glcm_ClusterTendency_t2	1	0.99-1.01	0.72
log_sigma_2_0_mm_3D_glcm_Contrast_t2	1	0.97-1.02	0.913
log_sigma_2_0_mm_3D_glcm_Correlation_t2	7.16	0.03-22196.3	0.543
log_sigma_2_0_mm_3D_glcm_DifferenceAverage_t2	0.87	0.51-1.39	0.581
log_sigma_2_0_mm_3D_glcm_DifferenceEntropy_t2	1.03	0.28-3.99	0.96
log_sigma_2_0_mm_3D_glcm_DifferenceVariance_t2	1	0.93-1.06	0.972
log_sigma_2_0_mm_3D_glcm_JointEnergy_t2	0	0-1971330.86	0.409
log_sigma_2_0_mm_3D_glcm_JointEntropy_t2	1.13	0.7-2.05	0.645
log_sigma_2_0_mm_3D_glcm_Imc1_t2	48.66	0.28-716334.61	0.259
log_sigma_2_0_mm_3D_glcm_Imc2_t2	0.01	0-6.95	0.176
log_sigma_2_0_mm_3D_glcm_Idm_t2	295.53	0.01-25388556.01	0.297
log_sigma_2_0_mm_3D_glcm_Idmn_t2	1277489421472572	0-3.16236364962619e+56	0.311
log_sigma_2_0_mm_3D_glcm_Id_t2	314.79	0-66971259.65	0.328
log_sigma_2_0_mm_3D_glcm_Idn_t2	1.34837e+07	0-1.6939756231499e+25	0.304
log_sigma_2_0_mm_3D_glcm_InverseVariance_t2	614.93	0.02-78079856.3	0.25
log_sigma_2_0_mm_3D_glcm_MaximumProbability_t2	0	0-305421.57	0.391
log_sigma_2_0_mm_3D_glcm_SumEntropy_t2	1.18	0.5-3.29	0.723
log_sigma_2_0_mm_3D_glcm_SumSquares_t2	1	0.97-1.02	0.762
log_sigma_2_0_mm_3D_glrlm_GrayLevelNonUniformity_t2	1	1-1.01	0.403
log_sigma_2_0_mm_3D_glrlm_GrayLevelNonUniformityNormalized_t2	0.08	0-2923339316.58	0.84
log_sigma_2_0_mm_3D_glrlm_GrayLevelVariance_t2	0.99	0.96-1.02	0.703
log_sigma_2_0_mm_3D_glrlm_HighGrayLevelRunEmphasis_t2	1	1-1	0.744
log_sigma_2_0_mm_3D_glrlm_LongRunEmphasis_t2	25.36	0.11-9069.6	0.252
log_sigma_2_0_mm_3D_glrlm_LongRunHighGrayLevelEmphasis_t2	1	1-1	0.707
log_sigma_2_0_mm_3D_glrlm_LongRunLowGrayLevelEmphasis_t2	0	0-116.84	0.45
log_sigma_2_0_mm_3D_glrlm_LowGrayLevelRunEmphasis_t2	0	0-168.82	0.45
log_sigma_2_0_mm_3D_glrlm_RunEntropy_t2	1.25	0.39-4.97	0.723
log_sigma_2_0_mm_3D_glrlm_RunLengthNonUniformity_t2	1	1-1	0.622
log_sigma_2_0_mm_3D_glrlm_RunLengthNonUniformityNormalized_t2	0	0-1280	0.316
log_sigma_2_0_mm_3D_glrlm_RunPercentage_t2	0	0-37294.15	0.28
log_sigma_2_0_mm_3D_glrlm_RunVariance_t2	9089.11	0.01-31576451025.02	0.206
log_sigma_2_0_mm_3D_glrlm_ShortRunEmphasis_t2	0	0-11979978.05	0.33
log_sigma_2_0_mm_3D_glrlm_ShortRunHighGrayLevelEmphasis_t2	1	1-1	0.749
log_sigma_2_0_mm_3D_glrlm_ShortRunLowGrayLevelEmphasis_t2	0	0-243.48	0.45
log_sigma_2_0_mm_3D_glszm_GrayLevelNonUniformity_t2	1.01	0.98-1.03	0.557
log_sigma_2_0_mm_3D_glszm_GrayLevelNonUniformityNormalized_t2	0	0-1466210469.67	0.624
log_sigma_2_0_mm_3D_glszm_GrayLevelVariance_t2	1	0.97-1.02	0.787
log_sigma_2_0_mm_3D_glszm_HighGrayLevelZoneEmphasis_t2	1	1-1	0.79
log_sigma_2_0_mm_3D_glszm_LargeAreaEmphasis_t2	1	1-1.01	0.314
log_sigma_2_0_mm_3D_glszm_LargeAreaHighGrayLevelEmphasis_t2	1	1-1	0.249
log_sigma_2_0_mm_3D_glszm_LargeAreaLowGrayLevelEmphasis_t2	1.26	0.66-2.41	0.448
log_sigma_2_0_mm_3D_glszm_LowGrayLevelZoneEmphasis_t2	0	0-1404.66	0.407
log_sigma_2_0_mm_3D_glszm_SizeZoneNonUniformity_t2	1	1-1	0.915
log_sigma_2_0_mm_3D_glszm_SizeZoneNonUniformityNormalized_t2	0	0-4.55	0.212
log_sigma_2_0_mm_3D_glszm_SmallAreaEmphasis_t2	0	0-6.02	0.177
log_sigma_2_0_mm_3D_glszm_SmallAreaHighGrayLevelEmphasis_t2	1	1-1	0.822
log_sigma_2_0_mm_3D_glszm_SmallAreaLowGrayLevelEmphasis_t2	0	0-4064.81	0.408
log_sigma_2_0_mm_3D_glszm_ZoneEntropy_t2	1.63	0.73-5.99	0.334
log_sigma_2_0_mm_3D_glszm_ZonePercentage_t2	0.06	0-3.78	0.226
log_sigma_2_0_mm_3D_glszm_ZoneVariance_t2	1	1-1.01	0.313
log_sigma_2_0_mm_3D_gldm_DependenceEntropy_t2	1.57	0.73-6.17	0.365
log_sigma_2_0_mm_3D_gldm_DependenceNonUniformity_t2	1	1-1	0.672
log_sigma_2_0_mm_3D_gldm_DependenceNonUniformityNormalized_t2	0	0-9.64	0.268
log_sigma_2_0_mm_3D_gldm_DependenceVariance_t2	1.3	0.91-1.94	0.166
log_sigma_2_0_mm_3D_gldm_GrayLevelNonUniformity_t2	1	1-1.01	0.381
log_sigma_2_0_mm_3D_gldm_GrayLevelVariance_t2	0.99	0.96-1.02	0.699
log_sigma_2_0_mm_3D_gldm_HighGrayLevelEmphasis_t2	1	1-1	0.74
log_sigma_2_0_mm_3D_gldm_LargeDependenceEmphasis_t2	1.07	0.97-1.2	0.186
log_sigma_2_0_mm_3D_gldm_LargeDependenceHighGrayLevelEmphasis_t2	1	1-1	0.545
log_sigma_2_0_mm_3D_gldm_LargeDependenceLowGrayLevelEmphasis_t2	0.23	0-43.76	0.661
log_sigma_2_0_mm_3D_gldm_LowGrayLevelEmphasis_t2	0	0-254.58	0.451
log_sigma_2_0_mm_3D_gldm_SmallDependenceEmphasis_t2	0.03	0-4.3	0.23
log_sigma_2_0_mm_3D_gldm_SmallDependenceHighGrayLevelEmphasis_t2	1	1-1	0.781
log_sigma_2_0_mm_3D_gldm_SmallDependenceLowGrayLevelEmphasis_t2	0	0-104852.59	0.587
log_sigma_3_0_mm_3D_firstorder_10Percentile_t2	1.01	0.98-1.03	0.584
log_sigma_3_0_mm_3D_firstorder_90Percentile_t2	1	0.97-1.04	0.894
log_sigma_3_0_mm_3D_firstorder_Energy_t2	1	1-1	0.531
log_sigma_3_0_mm_3D_firstorder_Entropy_t2	1.03	0.37-3.11	0.962
log_sigma_3_0_mm_3D_firstorder_InterquartileRange_t2	0.99	0.95-1.03	0.761
log_sigma_3_0_mm_3D_firstorder_Kurtosis_t2	1.95	0.83-6.41	0.181
log_sigma_3_0_mm_3D_firstorder_Maximum_t2	1	0.98-1.02	0.863
log_sigma_3_0_mm_3D_firstorder_MeanAbsoluteDeviation_t2	0.99	0.91-1.06	0.682
log_sigma_3_0_mm_3D_firstorder_Mean_t2	1.01	0.97-1.06	0.542
log_sigma_3_0_mm_3D_firstorder_Median_t2	1.02	0.98-1.07	0.446
log_sigma_3_0_mm_3D_firstorder_Minimum_t2	1	0.98-1.02	0.82
log_sigma_3_0_mm_3D_firstorder_Range_t2	1	0.99-1.01	0.954
log_sigma_3_0_mm_3D_firstorder_RobustMeanAbsoluteDeviation_t2	0.98	0.89-1.08	0.733
log_sigma_3_0_mm_3D_firstorder_RootMeanSquared_t2	1.01	0.97-1.07	0.551
log_sigma_3_0_mm_3D_firstorder_Skewness_t2	0.1	0.01-0.91	0.059
log_sigma_3_0_mm_3D_firstorder_TotalEnergy_t2	1	1-1	0.533
log_sigma_3_0_mm_3D_firstorder_Uniformity_t2	0.03	0-19998346.35	0.745
log_sigma_3_0_mm_3D_firstorder_Variance_t2	1	1-1	0.636
log_sigma_3_0_mm_3D_glcm_Autocorrelation_t2	1	1-1	0.802
log_sigma_3_0_mm_3D_glcm_JointAverage_t2	1.03	0.93-1.14	0.571
log_sigma_3_0_mm_3D_glcm_ClusterProminence_t2	1	1-1	0.519
log_sigma_3_0_mm_3D_glcm_ClusterShade_t2	1	1-1	0.281
log_sigma_3_0_mm_3D_glcm_ClusterTendency_t2	1	0.99-1	0.655
log_sigma_3_0_mm_3D_glcm_Contrast_t2	0.99	0.94-1.03	0.549
log_sigma_3_0_mm_3D_glcm_Correlation_t2	76.02	0.23-10403543.51	0.316
log_sigma_3_0_mm_3D_glcm_DifferenceAverage_t2	0.8	0.43-1.36	0.422
log_sigma_3_0_mm_3D_glcm_DifferenceEntropy_t2	0.92	0.26-3.33	0.899
log_sigma_3_0_mm_3D_glcm_DifferenceVariance_t2	0.97	0.86-1.08	0.623
log_sigma_3_0_mm_3D_glcm_JointEnergy_t2	0	0-1143007.78	0.425
log_sigma_3_0_mm_3D_glcm_JointEntropy_t2	1.09	0.69-1.87	0.73
log_sigma_3_0_mm_3D_glcm_Imc1_t2	64.22	0.15-4127594.26	0.3
log_sigma_3_0_mm_3D_glcm_Imc2_t2	0	0-238.65	0.265
log_sigma_3_0_mm_3D_glcm_Idm_t2	325.27	0.04-6132157.29	0.221
log_sigma_3_0_mm_3D_glcm_Idmn_t2	7.69912e+28	0.02-1.93915032616852e+87	0.215
log_sigma_3_0_mm_3D_glcm_Id_t2	442.18	0.02-25446245.44	0.246
log_sigma_3_0_mm_3D_glcm_Idn_t2	7.26848e+12	0.14-1.17691797829735e+35	0.165
log_sigma_3_0_mm_3D_glcm_InverseVariance_t2	212.01	0.02-5229567.92	0.269
log_sigma_3_0_mm_3D_glcm_MaximumProbability_t2	0	0-52820679.65	0.545
log_sigma_3_0_mm_3D_glcm_SumEntropy_t2	1.2	0.57-3.09	0.654
log_sigma_3_0_mm_3D_glcm_SumSquares_t2	0.99	0.97-1.02	0.637
log_sigma_3_0_mm_3D_glrlm_GrayLevelNonUniformity_t2	1	1-1.01	0.41
log_sigma_3_0_mm_3D_glrlm_GrayLevelNonUniformityNormalized_t2	0.02	0-7973646.28	0.71
log_sigma_3_0_mm_3D_glrlm_GrayLevelVariance_t2	0.99	0.97-1.02	0.619
log_sigma_3_0_mm_3D_glrlm_HighGrayLevelRunEmphasis_t2	1	1-1	0.85
log_sigma_3_0_mm_3D_glrlm_LongRunEmphasis_t2	20.35	0.33-1912.26	0.163
log_sigma_3_0_mm_3D_glrlm_LongRunHighGrayLevelEmphasis_t2	1	1-1	0.623
log_sigma_3_0_mm_3D_glrlm_LongRunLowGrayLevelEmphasis_t2	0	0-9.86	0.386
log_sigma_3_0_mm_3D_glrlm_LowGrayLevelRunEmphasis_t2	0	0-19.44	0.402
log_sigma_3_0_mm_3D_glrlm_RunEntropy_t2	1.34	0.48-4.96	0.609
log_sigma_3_0_mm_3D_glrlm_RunLengthNonUniformity_t2	1	1-1	0.649
log_sigma_3_0_mm_3D_glrlm_RunLengthNonUniformityNormalized_t2	0	0-49.68	0.192
log_sigma_3_0_mm_3D_glrlm_RunPercentage_t2	0	0-277.57	0.175
log_sigma_3_0_mm_3D_glrlm_RunVariance_t2	6652.45	0.2-846162348.99	0.11
log_sigma_3_0_mm_3D_glrlm_ShortRunEmphasis_t2	0	0-41024.11	0.264
log_sigma_3_0_mm_3D_glrlm_ShortRunHighGrayLevelEmphasis_t2	1	1-1	0.898
log_sigma_3_0_mm_3D_glrlm_ShortRunLowGrayLevelEmphasis_t2	0	0-30.34	0.407
log_sigma_3_0_mm_3D_glszm_GrayLevelNonUniformity_t2	1.01	0.98-1.04	0.641
log_sigma_3_0_mm_3D_glszm_GrayLevelNonUniformityNormalized_t2	0	0-945035.89	0.513
log_sigma_3_0_mm_3D_glszm_GrayLevelVariance_t2	0.99	0.97-1.02	0.648
log_sigma_3_0_mm_3D_glszm_HighGrayLevelZoneEmphasis_t2	1	1-1	0.998
log_sigma_3_0_mm_3D_glszm_LargeAreaEmphasis_t2	1	1-1	0.332
log_sigma_3_0_mm_3D_glszm_LargeAreaHighGrayLevelEmphasis_t2	1	1-1	0.211
log_sigma_3_0_mm_3D_glszm_LargeAreaLowGrayLevelEmphasis_t2	1.05	0.72-1.45	0.786
log_sigma_3_0_mm_3D_glszm_LowGrayLevelZoneEmphasis_t2	0	0-167.9	0.404
log_sigma_3_0_mm_3D_glszm_SizeZoneNonUniformity_t2	1	1-1	1
log_sigma_3_0_mm_3D_glszm_SizeZoneNonUniformityNormalized_t2	0.03	0-5.39	0.296
log_sigma_3_0_mm_3D_glszm_SmallAreaEmphasis_t2	0.33	0-147.38	0.722
log_sigma_3_0_mm_3D_glszm_SmallAreaHighGrayLevelEmphasis_t2	1	1-1	0.844
log_sigma_3_0_mm_3D_glszm_SmallAreaLowGrayLevelEmphasis_t2	0	0-9111.25	0.351
log_sigma_3_0_mm_3D_glszm_ZoneEntropy_t2	1.43	0.72-4.1	0.395
log_sigma_3_0_mm_3D_glszm_ZonePercentage_t2	0.04	0-2.77	0.182
log_sigma_3_0_mm_3D_glszm_ZoneVariance_t2	1	1-1	0.323
log_sigma_3_0_mm_3D_gldm_DependenceEntropy_t2	1.7	0.8-7.16	0.308
log_sigma_3_0_mm_3D_gldm_DependenceNonUniformity_t2	1	1-1	0.755
log_sigma_3_0_mm_3D_gldm_DependenceNonUniformityNormalized_t2	0	0-1.34	0.199
log_sigma_3_0_mm_3D_gldm_DependenceVariance_t2	1.41	1.04-2.09	0.049
log_sigma_3_0_mm_3D_gldm_GrayLevelNonUniformity_t2	1	1-1.01	0.385
log_sigma_3_0_mm_3D_gldm_GrayLevelVariance_t2	0.99	0.97-1.02	0.627
log_sigma_3_0_mm_3D_gldm_HighGrayLevelEmphasis_t2	1	1-1	0.834
log_sigma_3_0_mm_3D_gldm_LargeDependenceEmphasis_t2	1.08	1-1.18	0.073
log_sigma_3_0_mm_3D_gldm_LargeDependenceHighGrayLevelEmphasis_t2	1	1-1	0.111
log_sigma_3_0_mm_3D_gldm_LargeDependenceLowGrayLevelEmphasis_t2	0.12	0-9.43	0.488
log_sigma_3_0_mm_3D_gldm_LowGrayLevelEmphasis_t2	0	0-15.91	0.395
log_sigma_3_0_mm_3D_gldm_SmallDependenceEmphasis_t2	0.03	0-4.71	0.242
log_sigma_3_0_mm_3D_gldm_SmallDependenceHighGrayLevelEmphasis_t2	1	0.99-1	0.703
log_sigma_3_0_mm_3D_gldm_SmallDependenceLowGrayLevelEmphasis_t2	0	0-819.73	0.492
log_sigma_4_0_mm_3D_firstorder_10Percentile_t2	1	0.98-1.02	0.756
log_sigma_4_0_mm_3D_firstorder_90Percentile_t2	1	0.97-1.04	0.902
log_sigma_4_0_mm_3D_firstorder_Energy_t2	1	1-1	0.517
log_sigma_4_0_mm_3D_firstorder_Entropy_t2	1.15	0.46-3.27	0.768
log_sigma_4_0_mm_3D_firstorder_InterquartileRange_t2	1	0.96-1.03	0.791
log_sigma_4_0_mm_3D_firstorder_Kurtosis_t2	1.77	0.86-5.73	0.214
log_sigma_4_0_mm_3D_firstorder_Maximum_t2	1	0.98-1.02	0.993
log_sigma_4_0_mm_3D_firstorder_MeanAbsoluteDeviation_t2	0.99	0.93-1.06	0.824
log_sigma_4_0_mm_3D_firstorder_Mean_t2	1.01	0.98-1.04	0.653
log_sigma_4_0_mm_3D_firstorder_Median_t2	1.01	0.98-1.05	0.512
log_sigma_4_0_mm_3D_firstorder_Minimum_t2	1	0.98-1.01	0.783
log_sigma_4_0_mm_3D_firstorder_Range_t2	1	0.99-1.01	0.848
log_sigma_4_0_mm_3D_firstorder_RobustMeanAbsoluteDeviation_t2	0.99	0.91-1.07	0.804
log_sigma_4_0_mm_3D_firstorder_RootMeanSquared_t2	1.01	0.98-1.05	0.657
log_sigma_4_0_mm_3D_firstorder_Skewness_t2	0.15	0.01-0.92	0.071
log_sigma_4_0_mm_3D_firstorder_TotalEnergy_t2	1	1-1	0.518
log_sigma_4_0_mm_3D_firstorder_Uniformity_t2	0	0-29649.7	0.561
log_sigma_4_0_mm_3D_firstorder_Variance_t2	1	1-1	0.724
log_sigma_4_0_mm_3D_glcm_Autocorrelation_t2	1	1-1	0.706
log_sigma_4_0_mm_3D_glcm_JointAverage_t2	1.04	0.95-1.14	0.465
log_sigma_4_0_mm_3D_glcm_ClusterProminence_t2	1	1-1	0.603
log_sigma_4_0_mm_3D_glcm_ClusterShade_t2	1	1-1	0.445
log_sigma_4_0_mm_3D_glcm_ClusterTendency_t2	1	0.99-1	0.746
log_sigma_4_0_mm_3D_glcm_Contrast_t2	0.99	0.94-1.04	0.693
log_sigma_4_0_mm_3D_glcm_Correlation_t2	96.93	0.32-5601713.32	0.268
log_sigma_4_0_mm_3D_glcm_DifferenceAverage_t2	0.88	0.49-1.5	0.646
log_sigma_4_0_mm_3D_glcm_DifferenceEntropy_t2	0.98	0.29-3.41	0.971
log_sigma_4_0_mm_3D_glcm_DifferenceVariance_t2	0.97	0.83-1.11	0.647
log_sigma_4_0_mm_3D_glcm_JointEnergy_t2	0	0-91923.85	0.436
log_sigma_4_0_mm_3D_glcm_JointEntropy_t2	1.1	0.71-1.87	0.676
log_sigma_4_0_mm_3D_glcm_Imc1_t2	29.7	0.03-3012646.79	0.439
log_sigma_4_0_mm_3D_glcm_Imc2_t2	0.02	0-8259477.62	0.686
log_sigma_4_0_mm_3D_glcm_Idm_t2	7.31	0.01-12470.04	0.589
log_sigma_4_0_mm_3D_glcm_Idmn_t2	1.09902e+33	0.01-1.87707157528028e+104	0.255
log_sigma_4_0_mm_3D_glcm_Id_t2	10.53	0-60143.84	0.581
log_sigma_4_0_mm_3D_glcm_Idn_t2	16270454812847	0.15-5.13279946236208e+35	0.161
log_sigma_4_0_mm_3D_glcm_InverseVariance_t2	3.38	0-6243.99	0.745
log_sigma_4_0_mm_3D_glcm_MaximumProbability_t2	0	0-10514.29	0.431
log_sigma_4_0_mm_3D_glcm_SumEntropy_t2	1.26	0.62-3.13	0.561
log_sigma_4_0_mm_3D_glcm_SumSquares_t2	1	0.98-1.02	0.738
log_sigma_4_0_mm_3D_glrlm_GrayLevelNonUniformity_t2	1	1-1.01	0.42
log_sigma_4_0_mm_3D_glrlm_GrayLevelNonUniformityNormalized_t2	0	0-38804.39	0.558
log_sigma_4_0_mm_3D_glrlm_GrayLevelVariance_t2	1	0.97-1.02	0.717
log_sigma_4_0_mm_3D_glrlm_HighGrayLevelRunEmphasis_t2	1	1-1	0.75
log_sigma_4_0_mm_3D_glrlm_LongRunEmphasis_t2	6.17	0.22-214.91	0.284
log_sigma_4_0_mm_3D_glrlm_LongRunHighGrayLevelEmphasis_t2	1	1-1	0.579
log_sigma_4_0_mm_3D_glrlm_LongRunLowGrayLevelEmphasis_t2	0	0-0.25	0.407
log_sigma_4_0_mm_3D_glrlm_LowGrayLevelRunEmphasis_t2	0	0-0.44	0.418
log_sigma_4_0_mm_3D_glrlm_RunEntropy_t2	1.43	0.54-5.14	0.515
log_sigma_4_0_mm_3D_glrlm_RunLengthNonUniformity_t2	1	1-1	0.65
log_sigma_4_0_mm_3D_glrlm_RunLengthNonUniformityNormalized_t2	0.01	0-508.97	0.376
log_sigma_4_0_mm_3D_glrlm_RunPercentage_t2	0	0-4058.93	0.314
log_sigma_4_0_mm_3D_glrlm_RunVariance_t2	117.33	0.04-592730.83	0.239
log_sigma_4_0_mm_3D_glrlm_ShortRunEmphasis_t2	0	0-830003	0.411
log_sigma_4_0_mm_3D_glrlm_ShortRunHighGrayLevelEmphasis_t2	1	1-1	0.787
log_sigma_4_0_mm_3D_glrlm_ShortRunLowGrayLevelEmphasis_t2	0	0-1.16	0.421
log_sigma_4_0_mm_3D_glszm_GrayLevelNonUniformity_t2	1.01	0.97-1.04	0.675
log_sigma_4_0_mm_3D_glszm_GrayLevelNonUniformityNormalized_t2	0	0-2099.36	0.391
log_sigma_4_0_mm_3D_glszm_GrayLevelVariance_t2	1	0.98-1.02	0.942
log_sigma_4_0_mm_3D_glszm_HighGrayLevelZoneEmphasis_t2	1	1-1	0.882
log_sigma_4_0_mm_3D_glszm_LargeAreaEmphasis_t2	1	1-1	0.465
log_sigma_4_0_mm_3D_glszm_LargeAreaHighGrayLevelEmphasis_t2	1	1-1	0.351
log_sigma_4_0_mm_3D_glszm_LargeAreaLowGrayLevelEmphasis_t2	0.99	0.85-1.1	0.875
log_sigma_4_0_mm_3D_glszm_LowGrayLevelZoneEmphasis_t2	0	0-75.67	0.406
log_sigma_4_0_mm_3D_glszm_SizeZoneNonUniformity_t2	1	1-1	0.893
log_sigma_4_0_mm_3D_glszm_SizeZoneNonUniformityNormalized_t2	0.01	0-11.42	0.253
log_sigma_4_0_mm_3D_glszm_SmallAreaEmphasis_t2	0.01	0-21.28	0.267
log_sigma_4_0_mm_3D_glszm_SmallAreaHighGrayLevelEmphasis_t2	1	1-1	0.914
log_sigma_4_0_mm_3D_glszm_SmallAreaLowGrayLevelEmphasis_t2	0	0-2534451.75	0.414
log_sigma_4_0_mm_3D_glszm_ZoneEntropy_t2	1.49	0.77-3.94	0.326
log_sigma_4_0_mm_3D_glszm_ZonePercentage_t2	0.04	0-2.88	0.182
log_sigma_4_0_mm_3D_glszm_ZoneVariance_t2	1	1-1	0.438
log_sigma_4_0_mm_3D_gldm_DependenceEntropy_t2	1.57	0.8-5.4	0.322
log_sigma_4_0_mm_3D_gldm_DependenceNonUniformity_t2	1	1-1	0.754
log_sigma_4_0_mm_3D_gldm_DependenceNonUniformityNormalized_t2	0	0-6.3	0.191
log_sigma_4_0_mm_3D_gldm_DependenceVariance_t2	1.18	0.92-1.56	0.206
log_sigma_4_0_mm_3D_gldm_GrayLevelNonUniformity_t2	1	1-1.01	0.394
log_sigma_4_0_mm_3D_gldm_GrayLevelVariance_t2	1	0.98-1.02	0.721
log_sigma_4_0_mm_3D_gldm_HighGrayLevelEmphasis_t2	1	1-1	0.741
log_sigma_4_0_mm_3D_gldm_LargeDependenceEmphasis_t2	1.04	0.98-1.12	0.175
log_sigma_4_0_mm_3D_gldm_LargeDependenceHighGrayLevelEmphasis_t2	1	1-1	0.306
log_sigma_4_0_mm_3D_gldm_LargeDependenceLowGrayLevelEmphasis_t2	0.2	0-1.43	0.386
log_sigma_4_0_mm_3D_gldm_LowGrayLevelEmphasis_t2	0	0-0.12	0.416
log_sigma_4_0_mm_3D_gldm_SmallDependenceEmphasis_t2	0.02	0-3.96	0.194
log_sigma_4_0_mm_3D_gldm_SmallDependenceHighGrayLevelEmphasis_t2	1	0.99-1	0.81
log_sigma_4_0_mm_3D_gldm_SmallDependenceLowGrayLevelEmphasis_t2	0	0-66989.81	0.493
log_sigma_5_0_mm_3D_firstorder_10Percentile_t2	1	0.98-1.02	0.852
log_sigma_5_0_mm_3D_firstorder_90Percentile_t2	1	0.97-1.04	0.924
log_sigma_5_0_mm_3D_firstorder_Energy_t2	1	1-1	0.504
log_sigma_5_0_mm_3D_firstorder_Entropy_t2	1.23	0.54-3.33	0.643
log_sigma_5_0_mm_3D_firstorder_InterquartileRange_t2	1	0.96-1.03	0.891
log_sigma_5_0_mm_3D_firstorder_Kurtosis_t2	1.93	0.75-7.08	0.221
log_sigma_5_0_mm_3D_firstorder_Maximum_t2	1	0.98-1.03	0.673
log_sigma_5_0_mm_3D_firstorder_MeanAbsoluteDeviation_t2	1	0.93-1.06	0.877
log_sigma_5_0_mm_3D_firstorder_Mean_t2	1	0.98-1.03	0.763
log_sigma_5_0_mm_3D_firstorder_Median_t2	1.01	0.98-1.04	0.628
log_sigma_5_0_mm_3D_firstorder_Minimum_t2	1	0.99-1.01	0.858
log_sigma_5_0_mm_3D_firstorder_Range_t2	1	0.99-1.01	0.744
log_sigma_5_0_mm_3D_firstorder_RobustMeanAbsoluteDeviation_t2	0.99	0.91-1.07	0.826
log_sigma_5_0_mm_3D_firstorder_RootMeanSquared_t2	1	0.98-1.04	0.771
log_sigma_5_0_mm_3D_firstorder_Skewness_t2	0.32	0.05-1.67	0.195
log_sigma_5_0_mm_3D_firstorder_TotalEnergy_t2	1	1-1	0.506
log_sigma_5_0_mm_3D_firstorder_Uniformity_t2	0	0-565.98	0.471
log_sigma_5_0_mm_3D_firstorder_Variance_t2	1	1-1	0.73
log_sigma_5_0_mm_3D_glcm_Autocorrelation_t2	1	1-1	0.98
log_sigma_5_0_mm_3D_glcm_JointAverage_t2	1.02	0.93-1.12	0.632
log_sigma_5_0_mm_3D_glcm_ClusterProminence_t2	1	1-1	0.557
log_sigma_5_0_mm_3D_glcm_ClusterShade_t2	1	1-1	0.992
log_sigma_5_0_mm_3D_glcm_ClusterTendency_t2	1	0.99-1	0.748
log_sigma_5_0_mm_3D_glcm_Contrast_t2	0.99	0.93-1.05	0.806
log_sigma_5_0_mm_3D_glcm_Correlation_t2	183.87	0.42-60879707.92	0.269
log_sigma_5_0_mm_3D_glcm_DifferenceAverage_t2	0.91	0.49-1.61	0.761
log_sigma_5_0_mm_3D_glcm_DifferenceEntropy_t2	1.03	0.31-3.52	0.966
log_sigma_5_0_mm_3D_glcm_DifferenceVariance_t2	0.97	0.79-1.15	0.741
log_sigma_5_0_mm_3D_glcm_JointEnergy_t2	0	0-1666.83	0.472
log_sigma_5_0_mm_3D_glcm_JointEntropy_t2	1.12	0.73-1.88	0.615
log_sigma_5_0_mm_3D_glcm_Imc1_t2	6.73	0-1164506.84	0.675
log_sigma_5_0_mm_3D_glcm_Imc2_t2	152.47	0-1865233766888.46	0.594
log_sigma_5_0_mm_3D_glcm_Idm_t2	2.42	0-1139.24	0.775
log_sigma_5_0_mm_3D_glcm_Idmn_t2	1.06741e+38	0.03-8.32783505248239e+122	0.28
log_sigma_5_0_mm_3D_glcm_Id_t2	2.74	0-3869.94	0.781
log_sigma_5_0_mm_3D_glcm_Idn_t2	9.11148e+13	0.19-8.20503402405911e+37	0.157
log_sigma_5_0_mm_3D_glcm_InverseVariance_t2	7.87	0-35436.12	0.616
log_sigma_5_0_mm_3D_glcm_MaximumProbability_t2	0	0-380.81	0.465
log_sigma_5_0_mm_3D_glcm_SumEntropy_t2	1.3	0.65-3.16	0.501
log_sigma_5_0_mm_3D_glcm_SumSquares_t2	1	0.98-1.01	0.749
log_sigma_5_0_mm_3D_glrlm_GrayLevelNonUniformity_t2	1	1-1.01	0.436
log_sigma_5_0_mm_3D_glrlm_GrayLevelNonUniformityNormalized_t2	0	0-750.46	0.468
log_sigma_5_0_mm_3D_glrlm_GrayLevelVariance_t2	1	0.98-1.01	0.745
log_sigma_5_0_mm_3D_glrlm_HighGrayLevelRunEmphasis_t2	1	1-1	0.999
log_sigma_5_0_mm_3D_glrlm_LongRunEmphasis_t2	2.36	0.21-27.74	0.477
log_sigma_5_0_mm_3D_glrlm_LongRunHighGrayLevelEmphasis_t2	1	1-1	0.856
log_sigma_5_0_mm_3D_glrlm_LongRunLowGrayLevelEmphasis_t2	0	0-2.3	0.335
log_sigma_5_0_mm_3D_glrlm_LowGrayLevelRunEmphasis_t2	0	0-3.77	0.339
log_sigma_5_0_mm_3D_glrlm_RunEntropy_t2	1.53	0.62-5.32	0.425
log_sigma_5_0_mm_3D_glrlm_RunLengthNonUniformity_t2	1	1-1	0.671
log_sigma_5_0_mm_3D_glrlm_RunLengthNonUniformityNormalized_t2	0.14	0-1228.34	0.66
log_sigma_5_0_mm_3D_glrlm_RunPercentage_t2	0.03	0-16306.47	0.585
log_sigma_5_0_mm_3D_glrlm_RunVariance_t2	28.77	0.08-20143.54	0.271
log_sigma_5_0_mm_3D_glrlm_ShortRunEmphasis_t2	0.39	0-5334913.37	0.902
log_sigma_5_0_mm_3D_glrlm_ShortRunHighGrayLevelEmphasis_t2	1	1-1	0.977
log_sigma_5_0_mm_3D_glrlm_ShortRunLowGrayLevelEmphasis_t2	0	0-5.5	0.348
log_sigma_5_0_mm_3D_glszm_GrayLevelNonUniformity_t2	1	0.96-1.04	0.832
log_sigma_5_0_mm_3D_glszm_GrayLevelNonUniformityNormalized_t2	0	0-131.41	0.382
log_sigma_5_0_mm_3D_glszm_GrayLevelVariance_t2	1	0.98-1.02	0.943
log_sigma_5_0_mm_3D_glszm_HighGrayLevelZoneEmphasis_t2	1	1-1	0.967
log_sigma_5_0_mm_3D_glszm_LargeAreaEmphasis_t2	1	1-1	0.758
log_sigma_5_0_mm_3D_glszm_LargeAreaHighGrayLevelEmphasis_t2	1	1-1	0.556
log_sigma_5_0_mm_3D_glszm_LargeAreaLowGrayLevelEmphasis_t2	0.99	0.93-1.03	0.681
log_sigma_5_0_mm_3D_glszm_LowGrayLevelZoneEmphasis_t2	0	0-14.81	0.38
log_sigma_5_0_mm_3D_glszm_SizeZoneNonUniformity_t2	1	0.99-1	0.746
log_sigma_5_0_mm_3D_glszm_SizeZoneNonUniformityNormalized_t2	0.03	0-22.29	0.367
log_sigma_5_0_mm_3D_glszm_SmallAreaEmphasis_t2	0.25	0-95.07	0.653
log_sigma_5_0_mm_3D_glszm_SmallAreaHighGrayLevelEmphasis_t2	1	1-1	0.891
log_sigma_5_0_mm_3D_glszm_SmallAreaLowGrayLevelEmphasis_t2	0	0-32264.2	0.335
log_sigma_5_0_mm_3D_glszm_ZoneEntropy_t2	1.5	0.8-3.73	0.29
log_sigma_5_0_mm_3D_glszm_ZonePercentage_t2	0.06	0-4.81	0.263
log_sigma_5_0_mm_3D_glszm_ZoneVariance_t2	1	1-1	0.688
log_sigma_5_0_mm_3D_gldm_DependenceEntropy_t2	1.63	0.83-5.34	0.284
log_sigma_5_0_mm_3D_gldm_DependenceNonUniformity_t2	1	1-1	0.786
log_sigma_5_0_mm_3D_gldm_DependenceNonUniformityNormalized_t2	0	0-15.5	0.277
log_sigma_5_0_mm_3D_gldm_DependenceVariance_t2	1.19	0.95-1.56	0.151
log_sigma_5_0_mm_3D_gldm_GrayLevelNonUniformity_t2	1	1-1.01	0.401
log_sigma_5_0_mm_3D_gldm_GrayLevelVariance_t2	1	0.98-1.01	0.733
log_sigma_5_0_mm_3D_gldm_HighGrayLevelEmphasis_t2	1	1-1	0.999
log_sigma_5_0_mm_3D_gldm_LargeDependenceEmphasis_t2	1.03	0.98-1.09	0.195
log_sigma_5_0_mm_3D_gldm_LargeDependenceHighGrayLevelEmphasis_t2	1	1-1	0.57
log_sigma_5_0_mm_3D_gldm_LargeDependenceLowGrayLevelEmphasis_t2	0.47	0.05-1.3	0.393
log_sigma_5_0_mm_3D_gldm_LowGrayLevelEmphasis_t2	0	0-4.72	0.329
log_sigma_5_0_mm_3D_gldm_SmallDependenceEmphasis_t2	0.05	0-9.89	0.334
log_sigma_5_0_mm_3D_gldm_SmallDependenceHighGrayLevelEmphasis_t2	1	0.99-1	0.877
log_sigma_5_0_mm_3D_gldm_SmallDependenceLowGrayLevelEmphasis_t2	0	0-1880.12	0.493
wavelet_LLH_firstorder_10Percentile_t2	0.97	0.91-1.02	0.311
wavelet_LLH_firstorder_90Percentile_t2	0.97	0.88-1.01	0.382
wavelet_LLH_firstorder_Energy_t2	1	1-1	0.574
wavelet_LLH_firstorder_Entropy_t2	1.12	0.26-4.78	0.875
wavelet_LLH_firstorder_InterquartileRange_t2	0.98	0.89-1.04	0.52
wavelet_LLH_firstorder_Kurtosis_t2	0.89	0.47-1.09	0.569
wavelet_LLH_firstorder_Maximum_t2	0.99	0.95-1	0.349
wavelet_LLH_firstorder_MeanAbsoluteDeviation_t2	0.96	0.83-1.05	0.414
wavelet_LLH_firstorder_Mean_t2	0.94	0.78-1.01	0.376
wavelet_LLH_firstorder_Median_t2	0.95	0.8-1.01	0.392
wavelet_LLH_firstorder_Minimum_t2	1	0.98-1.02	0.954
wavelet_LLH_firstorder_Range_t2	1	0.98-1	0.488
wavelet_LLH_firstorder_RobustMeanAbsoluteDeviation_t2	0.94	0.76-1.09	0.472
wavelet_LLH_firstorder_RootMeanSquared_t2	0.94	0.77-1.01	0.382
wavelet_LLH_firstorder_Skewness_t2	0.75	0.22-1.73	0.561
wavelet_LLH_firstorder_TotalEnergy_t2	1	1-1	0.579
wavelet_LLH_firstorder_Uniformity_t2	3.58	0-1803500275.62	0.9
wavelet_LLH_firstorder_Variance_t2	1	1-1	0.375
wavelet_LLH_glcm_Autocorrelation_t2	1	0.99-1	0.456
wavelet_LLH_glcm_JointAverage_t2	0.97	0.84-1.06	0.514
wavelet_LLH_glcm_ClusterProminence_t2	1	1-1	0.591
wavelet_LLH_glcm_ClusterShade_t2	1	1-1	0.755
wavelet_LLH_glcm_ClusterTendency_t2	0.99	0.97-1.01	0.402
wavelet_LLH_glcm_Contrast_t2	0.98	0.91-1.01	0.363
wavelet_LLH_glcm_Correlation_t2	38.81	0.08-191225.49	0.313
wavelet_LLH_glcm_DifferenceAverage_t2	0.78	0.37-1.28	0.411
wavelet_LLH_glcm_DifferenceEntropy_t2	1.05	0.17-5.9	0.96
wavelet_LLH_glcm_DifferenceVariance_t2	0.96	0.77-1.01	0.461
wavelet_LLH_glcm_JointEnergy_t2	0	0-170270474.92	0.447
wavelet_LLH_glcm_JointEntropy_t2	1.26	0.67-2.59	0.487
wavelet_LLH_glcm_Imc1_t2	95.2	0.28-207121053.61	0.329
wavelet_LLH_glcm_Imc2_t2	0.01	0-26.5	0.301
wavelet_LLH_glcm_Idm_t2	10.84	0.01-22117.39	0.504
wavelet_LLH_glcm_Idmn_t2	7.23173e+16	0-1.61700978437382e+67	0.348
wavelet_LLH_glcm_Id_t2	16.37	0.01-132547.16	0.502
wavelet_LLH_glcm_Idn_t2	24498.2	0-20890868405393915904	0.473
wavelet_LLH_glcm_InverseVariance_t2	27.82	0.01-650709.84	0.473
wavelet_LLH_glcm_MaximumProbability_t2	0	0-17583592.37	0.592
wavelet_LLH_glcm_SumEntropy_t2	1.49	0.51-5.26	0.491
wavelet_LLH_glcm_SumSquares_t2	0.98	0.92-1.01	0.373
wavelet_LLH_glrlm_GrayLevelNonUniformity_t2	1	1-1.01	0.514
wavelet_LLH_glrlm_GrayLevelNonUniformityNormalized_t2	1.4	0-4240668553.23	0.976
wavelet_LLH_glrlm_GrayLevelVariance_t2	0.98	0.92-1.01	0.377
wavelet_LLH_glrlm_HighGrayLevelRunEmphasis_t2	1	0.99-1	0.451
wavelet_LLH_glrlm_LongRunEmphasis_t2	2.03	0.25-18.34	0.509
wavelet_LLH_glrlm_LongRunHighGrayLevelEmphasis_t2	1	1-1	0.439
wavelet_LLH_glrlm_LongRunLowGrayLevelEmphasis_t2	0	0-584591.42	0.361
wavelet_LLH_glrlm_LowGrayLevelRunEmphasis_t2	0	0-59645.53	0.344
wavelet_LLH_glrlm_RunEntropy_t2	1.82	0.37-12.47	0.494
wavelet_LLH_glrlm_RunLengthNonUniformity_t2	1	1-1	0.594
wavelet_LLH_glrlm_RunLengthNonUniformityNormalized_t2	0.04	0-169.44	0.478
wavelet_LLH_glrlm_RunPercentage_t2	0.01	0-2155.37	0.484
wavelet_LLH_glrlm_RunVariance_t2	5.32	0.04-850.3	0.502
wavelet_LLH_glrlm_ShortRunEmphasis_t2	0	0-36614.54	0.488
wavelet_LLH_glrlm_ShortRunHighGrayLevelEmphasis_t2	1	0.99-1	0.455
wavelet_LLH_glrlm_ShortRunLowGrayLevelEmphasis_t2	0	0-39415.35	0.349
wavelet_LLH_glszm_GrayLevelNonUniformity_t2	1.02	0.98-1.06	0.431
wavelet_LLH_glszm_GrayLevelNonUniformityNormalized_t2	0	0-1893555946.2	0.698
wavelet_LLH_glszm_GrayLevelVariance_t2	0.99	0.94-1	0.473
wavelet_LLH_glszm_HighGrayLevelZoneEmphasis_t2	1	1-1	0.461
wavelet_LLH_glszm_LargeAreaEmphasis_t2	1	1-1	0.477
wavelet_LLH_glszm_LargeAreaHighGrayLevelEmphasis_t2	1	1-1	0.983
wavelet_LLH_glszm_LargeAreaLowGrayLevelEmphasis_t2	1.02	0.98-1.06	0.382
wavelet_LLH_glszm_LowGrayLevelZoneEmphasis_t2	0	0-46084.53	0.319
wavelet_LLH_glszm_SizeZoneNonUniformity_t2	1	0.99-1.01	0.594
wavelet_LLH_glszm_SizeZoneNonUniformityNormalized_t2	0.01	0-4.64	0.33
wavelet_LLH_glszm_SmallAreaEmphasis_t2	0.01	0-7.55	0.271
wavelet_LLH_glszm_SmallAreaHighGrayLevelEmphasis_t2	1	0.99-1	0.461
wavelet_LLH_glszm_SmallAreaLowGrayLevelEmphasis_t2	0	0-200.27	0.222
wavelet_LLH_glszm_ZoneEntropy_t2	1.48	0.69-4.01	0.372
wavelet_LLH_glszm_ZonePercentage_t2	0.16	0-5.11	0.401
wavelet_LLH_glszm_ZoneVariance_t2	1	1-1	0.472
wavelet_LLH_gldm_DependenceEntropy_t2	1.71	0.73-7.79	0.34
wavelet_LLH_gldm_DependenceNonUniformity_t2	1	1-1	0.545
wavelet_LLH_gldm_DependenceNonUniformityNormalized_t2	0.03	0-4.95	0.384
wavelet_LLH_gldm_DependenceVariance_t2	1.06	0.91-1.22	0.453
wavelet_LLH_gldm_GrayLevelNonUniformity_t2	1	1-1	0.485
wavelet_LLH_gldm_GrayLevelVariance_t2	0.98	0.92-1.01	0.376
wavelet_LLH_gldm_HighGrayLevelEmphasis_t2	1	0.99-1	0.451
wavelet_LLH_gldm_LargeDependenceEmphasis_t2	1.01	0.98-1.05	0.477
wavelet_LLH_gldm_LargeDependenceHighGrayLevelEmphasis_t2	1	1-1	0.595
wavelet_LLH_gldm_LargeDependenceLowGrayLevelEmphasis_t2	1.63	0.13-19.3	0.691
wavelet_LLH_gldm_LowGrayLevelEmphasis_t2	0	0-65851.47	0.343
wavelet_LLH_gldm_SmallDependenceEmphasis_t2	0.09	0-4.72	0.37
wavelet_LLH_gldm_SmallDependenceHighGrayLevelEmphasis_t2	1	0.98-1	0.542
wavelet_LLH_gldm_SmallDependenceLowGrayLevelEmphasis_t2	0	0-5013.27	0.487
wavelet_LHL_firstorder_10Percentile_t2	0.99	0.97-1.02	0.591
wavelet_LHL_firstorder_90Percentile_t2	1	0.96-1.04	0.992
wavelet_LHL_firstorder_Energy_t2	1	1-1	0.555
wavelet_LHL_firstorder_Entropy_t2	1.55	0.54-5.75	0.453
wavelet_LHL_firstorder_InterquartileRange_t2	1.01	0.98-1.05	0.49
wavelet_LHL_firstorder_Kurtosis_t2	0.82	0.52-1.21	0.339
wavelet_LHL_firstorder_Maximum_t2	1	0.99-1.01	0.772
wavelet_LHL_firstorder_MeanAbsoluteDeviation_t2	1	0.95-1.06	0.864
wavelet_LHL_firstorder_Mean_t2	0.95	0.82-1.11	0.499
wavelet_LHL_firstorder_Median_t2	0.94	0.81-1.09	0.433
wavelet_LHL_firstorder_Minimum_t2	1	0.99-1.01	0.989
wavelet_LHL_firstorder_Range_t2	1	1-1	0.88
wavelet_LHL_firstorder_RobustMeanAbsoluteDeviation_t2	1.02	0.94-1.11	0.576
wavelet_LHL_firstorder_RootMeanSquared_t2	0.93	0.77-1.12	0.446
wavelet_LHL_firstorder_Skewness_t2	1.55	0.35-7.53	0.567
wavelet_LHL_firstorder_TotalEnergy_t2	1	1-1	0.557
wavelet_LHL_firstorder_Uniformity_t2	0	0-75440.37	0.352
wavelet_LHL_firstorder_Variance_t2	1	1-1	0.988
wavelet_LHL_glcm_Autocorrelation_t2	1	1-1	0.983
wavelet_LHL_glcm_JointAverage_t2	1	0.96-1.04	0.959
wavelet_LHL_glcm_ClusterProminence_t2	1	1-1	0.857
wavelet_LHL_glcm_ClusterShade_t2	1	1-1	0.821
wavelet_LHL_glcm_ClusterTendency_t2	1	1-1	0.993
wavelet_LHL_glcm_Contrast_t2	1	1-1	0.919
wavelet_LHL_glcm_Correlation_t2	4.04	0-13560.26	0.714
wavelet_LHL_glcm_DifferenceAverage_t2	1	0.83-1.19	0.955
wavelet_LHL_glcm_DifferenceEntropy_t2	1.55	0.56-5.64	0.444
wavelet_LHL_glcm_DifferenceVariance_t2	1	0.99-1.01	0.845
wavelet_LHL_glcm_JointEnergy_t2	0	0-24357.06	0.513
wavelet_LHL_glcm_JointEntropy_t2	1.42	0.85-3.18	0.282
wavelet_LHL_glcm_Imc1_t2	13.36	0.29-3723.24	0.255
wavelet_LHL_glcm_Imc2_t2	0.01	0-12.2	0.227
wavelet_LHL_glcm_Idm_t2	0.04	0-168183.52	0.685
wavelet_LHL_glcm_Idmn_t2	465325	0-3.26745213495932e+25	0.428
wavelet_LHL_glcm_Id_t2	0.09	0-88402.5	0.726
wavelet_LHL_glcm_Idn_t2	49.52	0-69787038419.58	0.661
wavelet_LHL_glcm_InverseVariance_t2	0.04	0-16652	0.629
wavelet_LHL_glcm_MaximumProbability_t2	0	0-247.87	0.343
wavelet_LHL_glcm_SumEntropy_t2	1.65	0.7-6.34	0.351
wavelet_LHL_glcm_SumSquares_t2	1	0.99-1.01	0.957
wavelet_LHL_glrlm_GrayLevelNonUniformity_t2	1	0.99-1.01	0.697
wavelet_LHL_glrlm_GrayLevelNonUniformityNormalized_t2	0	0-92158.53	0.361
wavelet_LHL_glrlm_GrayLevelVariance_t2	1	0.99-1.01	0.994
wavelet_LHL_glrlm_HighGrayLevelRunEmphasis_t2	1	1-1	0.98
wavelet_LHL_glrlm_LongRunEmphasis_t2	0.7	0-4661.26	0.938
wavelet_LHL_glrlm_LongRunHighGrayLevelEmphasis_t2	1	1-1	0.931
wavelet_LHL_glrlm_LongRunLowGrayLevelEmphasis_t2	0	NA-4578.4	0.444
wavelet_LHL_glrlm_LowGrayLevelRunEmphasis_t2	0	NA-3988.07	0.448
wavelet_LHL_glrlm_RunEntropy_t2	1.64	0.58-7.12	0.421
wavelet_LHL_glrlm_RunLengthNonUniformity_t2	1	1-1	0.545
wavelet_LHL_glrlm_RunLengthNonUniformityNormalized_t2	1.81	0-24783910612.6	0.959
wavelet_LHL_glrlm_RunPercentage_t2	1.82	0-106304532842933248	0.975
wavelet_LHL_glrlm_RunVariance_t2	1.14	0-868720608.96	0.99
wavelet_LHL_glrlm_ShortRunEmphasis_t2	59.38	0-3.71408795199829e+25	0.88
wavelet_LHL_glrlm_ShortRunHighGrayLevelEmphasis_t2	1	1-1	0.991
wavelet_LHL_glrlm_ShortRunLowGrayLevelEmphasis_t2	0	NA-3848.74	0.449
wavelet_LHL_glszm_GrayLevelNonUniformity_t2	1.01	0.98-1.03	0.525
wavelet_LHL_glszm_GrayLevelNonUniformityNormalized_t2	0	0-81500.71	0.397
wavelet_LHL_glszm_GrayLevelVariance_t2	1	0.99-1.01	0.879
wavelet_LHL_glszm_HighGrayLevelZoneEmphasis_t2	1	1-1	0.97
wavelet_LHL_glszm_LargeAreaEmphasis_t2	1	0.98-1.01	0.708
wavelet_LHL_glszm_LargeAreaHighGrayLevelEmphasis_t2	1	1-1	0.671
wavelet_LHL_glszm_LargeAreaLowGrayLevelEmphasis_t2	0	0-5377.5	0.4
wavelet_LHL_glszm_LowGrayLevelZoneEmphasis_t2	0	0-1960.94	0.443
wavelet_LHL_glszm_SizeZoneNonUniformity_t2	1	1-1	0.546
wavelet_LHL_glszm_SizeZoneNonUniformityNormalized_t2	0.03	0-27.79	0.344
wavelet_LHL_glszm_SmallAreaEmphasis_t2	0	0-142.3	0.332
wavelet_LHL_glszm_SmallAreaHighGrayLevelEmphasis_t2	1	1-1	0.977
wavelet_LHL_glszm_SmallAreaLowGrayLevelEmphasis_t2	0	NA-722.51	0.475
wavelet_LHL_glszm_ZoneEntropy_t2	1.83	0.76-11.44	0.338
wavelet_LHL_glszm_ZonePercentage_t2	0.17	0-25.02	0.504
wavelet_LHL_glszm_ZoneVariance_t2	1	0.98-1.01	0.697
wavelet_LHL_gldm_DependenceEntropy_t2	1.72	0.76-8.89	0.342
wavelet_LHL_gldm_DependenceNonUniformity_t2	1	1-1	0.487
wavelet_LHL_gldm_DependenceNonUniformityNormalized_t2	0.14	0-35.42	0.52
wavelet_LHL_gldm_DependenceVariance_t2	0.97	0.63-1.37	0.888
wavelet_LHL_gldm_GrayLevelNonUniformity_t2	1	0.99-1.01	0.75
wavelet_LHL_gldm_GrayLevelVariance_t2	1	0.99-1.01	0.99
wavelet_LHL_gldm_HighGrayLevelEmphasis_t2	1	1-1	0.981
wavelet_LHL_gldm_LargeDependenceEmphasis_t2	1.01	0.85-1.18	0.937
wavelet_LHL_gldm_LargeDependenceHighGrayLevelEmphasis_t2	1	1-1	0.666
wavelet_LHL_gldm_LargeDependenceLowGrayLevelEmphasis_t2	0	0-230652.89	0.5
wavelet_LHL_gldm_LowGrayLevelEmphasis_t2	0	NA-5787.45	0.446
wavelet_LHL_gldm_SmallDependenceEmphasis_t2	0.13	0-23.2	0.47
wavelet_LHL_gldm_SmallDependenceHighGrayLevelEmphasis_t2	1	1-1	0.923
wavelet_LHL_gldm_SmallDependenceLowGrayLevelEmphasis_t2	0	NA-4513.67	0.501
wavelet_LHH_firstorder_10Percentile_t2	1.09	0.95-1.42	0.397
wavelet_LHH_firstorder_90Percentile_t2	0.94	0.77-1.05	0.426
wavelet_LHH_firstorder_Energy_t2	1	1-1	0.579
wavelet_LHH_firstorder_Entropy_t2	0.72	0.15-2.94	0.659
wavelet_LHH_firstorder_InterquartileRange_t2	0.94	0.75-1.06	0.44
wavelet_LHH_firstorder_Kurtosis_t2	0.79	0.54-1.03	0.152
wavelet_LHH_firstorder_Maximum_t2	0.98	0.93-1.02	0.382
wavelet_LHH_firstorder_MeanAbsoluteDeviation_t2	0.89	0.61-1.07	0.38
wavelet_LHH_firstorder_Mean_t2	2.33	0.65-32.27	0.455
wavelet_LHH_firstorder_Median_t2	8.58	0.8-894.63	0.222
wavelet_LHH_firstorder_Minimum_t2	1.03	0.99-1.08	0.248
wavelet_LHH_firstorder_Range_t2	0.99	0.96-1.01	0.282
wavelet_LHH_firstorder_RobustMeanAbsoluteDeviation_t2	0.85	0.49-1.13	0.399
wavelet_LHH_firstorder_RootMeanSquared_t2	1.38	0.42-6.06	0.616
wavelet_LHH_firstorder_Skewness_t2	1.98	0.23-24.9	0.553
wavelet_LHH_firstorder_TotalEnergy_t2	1	1-1	0.582
wavelet_LHH_firstorder_Uniformity_t2	2.33	0-26238.63	0.853
wavelet_LHH_firstorder_Variance_t2	0.99	0.97-1	0.509
wavelet_LHH_glcm_Autocorrelation_t2	0.99	0.98-1	0.263
wavelet_LHH_glcm_JointAverage_t2	0.88	0.68-1.07	0.25
wavelet_LHH_glcm_ClusterProminence_t2	1	0.99-1	0.455
wavelet_LHH_glcm_ClusterShade_t2	1	1-1.02	0.616
wavelet_LHH_glcm_ClusterTendency_t2	0.94	0.72-1.02	0.482
wavelet_LHH_glcm_Contrast_t2	0.94	0.7-1.02	0.535
wavelet_LHH_glcm_Correlation_t2	0.21	0-1675.62	0.739
wavelet_LHH_glcm_DifferenceAverage_t2	0.67	0.16-1.29	0.408
wavelet_LHH_glcm_DifferenceEntropy_t2	0.74	0.11-4.25	0.742
wavelet_LHH_glcm_DifferenceVariance_t2	0.86	0.46-1.04	0.503
wavelet_LHH_glcm_JointEnergy_t2	0.01	0-150326.97	0.56
wavelet_LHH_glcm_JointEntropy_t2	1.24	0.51-3.01	0.634
wavelet_LHH_glcm_Imc1_t2	6.39918e+06	0.8-4.56324723325538e+22	0.32
wavelet_LHH_glcm_Imc2_t2	0.03	0-2.55	0.185
wavelet_LHH_glcm_Idm_t2	4.83	0.02-3924.77	0.603
wavelet_LHH_glcm_Idmn_t2	2.79846e+06	0-1.83234239114892e+32	0.485
wavelet_LHH_glcm_Id_t2	7.08	0.01-22536.74	0.586
wavelet_LHH_glcm_Idn_t2	15.22	0-357565684828.4	0.79
wavelet_LHH_glcm_InverseVariance_t2	24933.6	0.02-74705334653567.7	0.268
wavelet_LHH_glcm_MaximumProbability_t2	0.02	0-9099.75	0.55
wavelet_LHH_glcm_SumEntropy_t2	1.11	0.21-5.58	0.9
wavelet_LHH_glcm_SumSquares_t2	0.88	0.5-1.04	0.512
wavelet_LHH_glrlm_GrayLevelNonUniformity_t2	1	1-1	0.613
wavelet_LHH_glrlm_GrayLevelNonUniformityNormalized_t2	3.75	0-206503.25	0.806
wavelet_LHH_glrlm_GrayLevelVariance_t2	0.87	0.52-1.03	0.492
wavelet_LHH_glrlm_HighGrayLevelRunEmphasis_t2	0.99	0.98-1	0.262
wavelet_LHH_glrlm_LongRunEmphasis_t2	0.98	0.4-2.32	0.958
wavelet_LHH_glrlm_LongRunHighGrayLevelEmphasis_t2	1	0.99-1	0.208
wavelet_LHH_glrlm_LongRunLowGrayLevelEmphasis_t2	2.59	0-34760.9	0.843
wavelet_LHH_glrlm_LowGrayLevelRunEmphasis_t2	0.05	0-326810.81	0.744
wavelet_LHH_glrlm_RunEntropy_t2	0.88	0.08-10.98	0.915
wavelet_LHH_glrlm_RunLengthNonUniformity_t2	1	1-1	0.487
wavelet_LHH_glrlm_RunLengthNonUniformityNormalized_t2	0.23	0-66.71	0.63
wavelet_LHH_glrlm_RunPercentage_t2	0.28	0-516.25	0.744
wavelet_LHH_glrlm_RunVariance_t2	0.96	0.11-7.77	0.971
wavelet_LHH_glrlm_ShortRunEmphasis_t2	0.21	0-3043.62	0.755
wavelet_LHH_glrlm_ShortRunHighGrayLevelEmphasis_t2	0.99	0.97-1	0.28
wavelet_LHH_glrlm_ShortRunLowGrayLevelEmphasis_t2	0.01	0-353984.97	0.669
wavelet_LHH_glszm_GrayLevelNonUniformity_t2	1.01	0.98-1.05	0.428
wavelet_LHH_glszm_GrayLevelNonUniformityNormalized_t2	47.35	0-4528284.72	0.496
wavelet_LHH_glszm_GrayLevelVariance_t2	0.93	0.78-1.03	0.327
wavelet_LHH_glszm_HighGrayLevelZoneEmphasis_t2	0.99	0.98-1	0.276
wavelet_LHH_glszm_LargeAreaEmphasis_t2	1	1-1	0.932
wavelet_LHH_glszm_LargeAreaHighGrayLevelEmphasis_t2	1	1-1	0.627
wavelet_LHH_glszm_LargeAreaLowGrayLevelEmphasis_t2	1	1-1	0.462
wavelet_LHH_glszm_LowGrayLevelZoneEmphasis_t2	8.04	0-11294060.45	0.771
wavelet_LHH_glszm_SizeZoneNonUniformity_t2	1	0.99-1.01	0.851
wavelet_LHH_glszm_SizeZoneNonUniformityNormalized_t2	0.02	0-8.13	0.307
wavelet_LHH_glszm_SmallAreaEmphasis_t2	0.03	0-22.65	0.357
wavelet_LHH_glszm_SmallAreaHighGrayLevelEmphasis_t2	0.99	0.97-1	0.286
wavelet_LHH_glszm_SmallAreaLowGrayLevelEmphasis_t2	10.14	0-8870055405.73	0.826
wavelet_LHH_glszm_ZoneEntropy_t2	1.29	0.46-4.38	0.649
wavelet_LHH_glszm_ZonePercentage_t2	0.03	0-3.07	0.34
wavelet_LHH_glszm_ZoneVariance_t2	1	1-1	0.934
wavelet_LHH_gldm_DependenceEntropy_t2	1.89	0.64-13.26	0.377
wavelet_LHH_gldm_DependenceNonUniformity_t2	1	1-1.01	0.51
wavelet_LHH_gldm_DependenceNonUniformityNormalized_t2	0.01	0-5.68	0.39
wavelet_LHH_gldm_DependenceVariance_t2	1	0.92-1.09	0.969
wavelet_LHH_gldm_GrayLevelNonUniformity_t2	1	1-1	0.713
wavelet_LHH_gldm_GrayLevelVariance_t2	0.87	0.5-1.03	0.512
wavelet_LHH_gldm_HighGrayLevelEmphasis_t2	0.99	0.98-1	0.262
wavelet_LHH_gldm_LargeDependenceEmphasis_t2	1	0.98-1.02	0.991
wavelet_LHH_gldm_LargeDependenceHighGrayLevelEmphasis_t2	1	1-1	0.299
wavelet_LHH_gldm_LargeDependenceLowGrayLevelEmphasis_t2	1.19	0.84-1.7	0.326
wavelet_LHH_gldm_LowGrayLevelEmphasis_t2	0.04	0-166954.27	0.721
wavelet_LHH_gldm_SmallDependenceEmphasis_t2	0.02	0-3.5	0.346
wavelet_LHH_gldm_SmallDependenceHighGrayLevelEmphasis_t2	0.97	0.88-1	0.379
wavelet_LHH_gldm_SmallDependenceLowGrayLevelEmphasis_t2	0	0-63661.87	0.433
wavelet_HLL_firstorder_10Percentile_t2	1	0.97-1.02	0.736
wavelet_HLL_firstorder_90Percentile_t2	1	0.97-1.02	0.893
wavelet_HLL_firstorder_Energy_t2	1	1-1	0.583
wavelet_HLL_firstorder_Entropy_t2	1.27	0.46-3.9	0.65
wavelet_HLL_firstorder_InterquartileRange_t2	1.01	0.98-1.04	0.527
wavelet_HLL_firstorder_Kurtosis_t2	1.13	0.83-1.57	0.421
wavelet_HLL_firstorder_Maximum_t2	1	1-1.01	0.644
wavelet_HLL_firstorder_MeanAbsoluteDeviation_t2	1	0.96-1.04	0.867
wavelet_HLL_firstorder_Mean_t2	0.92	0.75-1.08	0.372
wavelet_HLL_firstorder_Median_t2	0.96	0.85-1.08	0.528
wavelet_HLL_firstorder_Minimum_t2	1	0.99-1.01	0.715
wavelet_HLL_firstorder_Range_t2	1	1-1	0.65
wavelet_HLL_firstorder_RobustMeanAbsoluteDeviation_t2	1.01	0.94-1.07	0.756
wavelet_HLL_firstorder_RootMeanSquared_t2	0.99	0.87-1.1	0.85
wavelet_HLL_firstorder_Skewness_t2	0.77	0.24-2.5	0.658
wavelet_HLL_firstorder_TotalEnergy_t2	1	1-1	0.586
wavelet_HLL_firstorder_Uniformity_t2	0	0-1034424255.22	0.541
wavelet_HLL_firstorder_Variance_t2	1	1-1	0.602
wavelet_HLL_glcm_Autocorrelation_t2	1	1-1	0.859
wavelet_HLL_glcm_JointAverage_t2	1.01	0.97-1.05	0.741
wavelet_HLL_glcm_ClusterProminence_t2	1	1-1	0.431
wavelet_HLL_glcm_ClusterShade_t2	1	1-1	0.756
wavelet_HLL_glcm_ClusterTendency_t2	1	1-1	0.661
wavelet_HLL_glcm_Contrast_t2	1	1-1	0.62
wavelet_HLL_glcm_Correlation_t2	0.03	0-76.48	0.405
wavelet_HLL_glcm_DifferenceAverage_t2	1.01	0.84-1.19	0.858
wavelet_HLL_glcm_DifferenceEntropy_t2	1.38	0.5-4.38	0.548
wavelet_HLL_glcm_DifferenceVariance_t2	1	0.99-1.01	0.84
wavelet_HLL_glcm_JointEnergy_t2	0	0-367161.02	0.488
wavelet_HLL_glcm_JointEntropy_t2	1.2	0.77-2.21	0.469
wavelet_HLL_glcm_Imc1_t2	13.56	0.26-6571.47	0.282
wavelet_HLL_glcm_Imc2_t2	0	0-4.12	0.131
wavelet_HLL_glcm_Idm_t2	36.12	0-241584796.67	0.64
wavelet_HLL_glcm_Idmn_t2	1.34776e+11	0-7.74298969905308e+38	0.303
wavelet_HLL_glcm_Id_t2	19.12	0-46929949.31	0.678
wavelet_HLL_glcm_Idn_t2	73273.5	0-17555160792105912	0.311
wavelet_HLL_glcm_InverseVariance_t2	21.75	0-240966875.32	0.698
wavelet_HLL_glcm_MaximumProbability_t2	0	0-71583.29	0.356
wavelet_HLL_glcm_SumEntropy_t2	1.28	0.6-3.42	0.561
wavelet_HLL_glcm_SumSquares_t2	1	1-1.01	0.643
wavelet_HLL_glrlm_GrayLevelNonUniformity_t2	1	1-1.01	0.405
wavelet_HLL_glrlm_GrayLevelNonUniformityNormalized_t2	0	0-777750744.39	0.522
wavelet_HLL_glrlm_GrayLevelVariance_t2	1	1-1.01	0.608
wavelet_HLL_glrlm_HighGrayLevelRunEmphasis_t2	1	1-1	0.82
wavelet_HLL_glrlm_LongRunEmphasis_t2	23.93	0-205721.06	0.472
wavelet_HLL_glrlm_LongRunHighGrayLevelEmphasis_t2	1	1-1	0.816
wavelet_HLL_glrlm_LongRunLowGrayLevelEmphasis_t2	0	0-0.38	0.423
wavelet_HLL_glrlm_LowGrayLevelRunEmphasis_t2	0	0-4.65	0.441
wavelet_HLL_glrlm_RunEntropy_t2	1.4	0.51-4.63	0.542
wavelet_HLL_glrlm_RunLengthNonUniformity_t2	1	1-1	0.592
wavelet_HLL_glrlm_RunLengthNonUniformityNormalized_t2	0	0-562424.77	0.482
wavelet_HLL_glrlm_RunPercentage_t2	0	0-3361563645.94	0.469
wavelet_HLL_glrlm_RunVariance_t2	2400.24	0-5522504416091.83	0.46
wavelet_HLL_glrlm_ShortRunEmphasis_t2	0	0-80529990812709.2	0.495
wavelet_HLL_glrlm_ShortRunHighGrayLevelEmphasis_t2	1	1-1	0.821
wavelet_HLL_glrlm_ShortRunLowGrayLevelEmphasis_t2	0	0-10.32	0.446
wavelet_HLL_glszm_GrayLevelNonUniformity_t2	1.01	0.99-1.03	0.445
wavelet_HLL_glszm_GrayLevelNonUniformityNormalized_t2	0	0-32310801.08	0.417
wavelet_HLL_glszm_GrayLevelVariance_t2	1	1-1.01	0.664
wavelet_HLL_glszm_HighGrayLevelZoneEmphasis_t2	1	1-1	0.845
wavelet_HLL_glszm_LargeAreaEmphasis_t2	1.01	0.99-1.02	0.336
wavelet_HLL_glszm_LargeAreaHighGrayLevelEmphasis_t2	1	1-1	0.515
wavelet_HLL_glszm_LargeAreaLowGrayLevelEmphasis_t2	0.01	0-129.64	0.491
wavelet_HLL_glszm_LowGrayLevelZoneEmphasis_t2	0	0-336.02	0.445
wavelet_HLL_glszm_SizeZoneNonUniformity_t2	1	1-1	0.721
wavelet_HLL_glszm_SizeZoneNonUniformityNormalized_t2	0.03	0-11.13	0.323
wavelet_HLL_glszm_SmallAreaEmphasis_t2	0	0-63.67	0.325
wavelet_HLL_glszm_SmallAreaHighGrayLevelEmphasis_t2	1	1-1	0.901
wavelet_HLL_glszm_SmallAreaLowGrayLevelEmphasis_t2	0	0-3521.4	0.413
wavelet_HLL_glszm_ZoneEntropy_t2	1.72	0.73-7.96	0.336
wavelet_HLL_glszm_ZonePercentage_t2	0.09	0-11.31	0.367
wavelet_HLL_glszm_ZoneVariance_t2	1.01	0.99-1.02	0.339
wavelet_HLL_gldm_DependenceEntropy_t2	1.58	0.72-6.15	0.365
wavelet_HLL_gldm_DependenceNonUniformity_t2	1	1-1	0.644
wavelet_HLL_gldm_DependenceNonUniformityNormalized_t2	0.08	0-7.7	0.38
wavelet_HLL_gldm_DependenceVariance_t2	1.11	0.77-1.6	0.547
wavelet_HLL_gldm_GrayLevelNonUniformity_t2	1	1-1.01	0.402
wavelet_HLL_gldm_GrayLevelVariance_t2	1	1-1.01	0.599
wavelet_HLL_gldm_HighGrayLevelEmphasis_t2	1	1-1	0.819
wavelet_HLL_gldm_LargeDependenceEmphasis_t2	1.07	0.9-1.27	0.424
wavelet_HLL_gldm_LargeDependenceHighGrayLevelEmphasis_t2	1	1-1	0.896
wavelet_HLL_gldm_LargeDependenceLowGrayLevelEmphasis_t2	0	0-7.8	0.338
wavelet_HLL_gldm_LowGrayLevelEmphasis_t2	0	0-2.14	0.44
wavelet_HLL_gldm_SmallDependenceEmphasis_t2	0.08	0-9.54	0.353
wavelet_HLL_gldm_SmallDependenceHighGrayLevelEmphasis_t2	1	1-1	0.852
wavelet_HLL_gldm_SmallDependenceLowGrayLevelEmphasis_t2	0	0-28873.15	0.518
wavelet_HLH_firstorder_10Percentile_t2	1.06	0.97-1.28	0.345
wavelet_HLH_firstorder_90Percentile_t2	0.95	0.79-1.04	0.394
wavelet_HLH_firstorder_Energy_t2	1	1-1	0.578
wavelet_HLH_firstorder_Entropy_t2	0.65	0.15-2.33	0.522
wavelet_HLH_firstorder_InterquartileRange_t2	0.96	0.81-1.02	0.392
wavelet_HLH_firstorder_Kurtosis_t2	0.85	0.57-1.09	0.34
wavelet_HLH_firstorder_Maximum_t2	0.97	0.92-1.01	0.238
wavelet_HLH_firstorder_MeanAbsoluteDeviation_t2	0.91	0.67-1.04	0.341
wavelet_HLH_firstorder_Mean_t2	0.98	0.73-1.29	0.9
wavelet_HLH_firstorder_Median_t2	0.96	0.77-1.13	0.648
wavelet_HLH_firstorder_Minimum_t2	1.03	0.98-1.09	0.293
wavelet_HLH_firstorder_Range_t2	0.98	0.96-1.01	0.239
wavelet_HLH_firstorder_RobustMeanAbsoluteDeviation_t2	0.9	0.59-1.06	0.395
wavelet_HLH_firstorder_RootMeanSquared_t2	0.95	0.66-1.22	0.716
wavelet_HLH_firstorder_Skewness_t2	1.12	0.2-5.09	0.882
wavelet_HLH_firstorder_TotalEnergy_t2	1	1-1	0.581
wavelet_HLH_firstorder_Uniformity_t2	7.57	0-60339.41	0.64
wavelet_HLH_firstorder_Variance_t2	1	0.98-1	0.452
wavelet_HLH_glcm_Autocorrelation_t2	0.99	0.97-1.01	0.346
wavelet_HLH_glcm_JointAverage_t2	0.88	0.67-1.12	0.331
wavelet_HLH_glcm_ClusterProminence_t2	1	1-1	0.582
wavelet_HLH_glcm_ClusterShade_t2	1	0.99-1	0.718
wavelet_HLH_glcm_ClusterTendency_t2	0.96	0.81-1.01	0.417
wavelet_HLH_glcm_Contrast_t2	0.96	0.78-1.01	0.467
wavelet_HLH_glcm_Correlation_t2	763.26	0.16-340367322.77	0.239
wavelet_HLH_glcm_DifferenceAverage_t2	0.72	0.22-1.13	0.354
wavelet_HLH_glcm_DifferenceEntropy_t2	0.6	0.1-3.03	0.553
wavelet_HLH_glcm_DifferenceVariance_t2	0.84	0.46-1.02	0.441
wavelet_HLH_glcm_JointEnergy_t2	0.32	0-6391234.8	0.893
wavelet_HLH_glcm_JointEntropy_t2	1.09	0.48-2.39	0.833
wavelet_HLH_glcm_Imc1_t2	870326	0.81-5.79109015208672e+25	0.449
wavelet_HLH_glcm_Imc2_t2	0.02	0-2.06	0.177
wavelet_HLH_glcm_Idm_t2	7.38	0.06-3485.46	0.454
wavelet_HLH_glcm_Idmn_t2	236379	0-1.36068478439071e+29	0.449
wavelet_HLH_glcm_Id_t2	11.49	0.05-18793.57	0.437
wavelet_HLH_glcm_Idn_t2	216.45	0-1363449574304.74	0.52
wavelet_HLH_glcm_InverseVariance_t2	1301.31	0.13-70099370867.13	0.262
wavelet_HLH_glcm_MaximumProbability_t2	0.14	0-44408.01	0.758
wavelet_HLH_glcm_SumEntropy_t2	1.05	0.23-4.51	0.947
wavelet_HLH_glcm_SumSquares_t2	0.93	0.64-1.02	0.416
wavelet_HLH_glrlm_GrayLevelNonUniformity_t2	1	1-1	0.49
wavelet_HLH_glrlm_GrayLevelNonUniformityNormalized_t2	13.49	0-460393.34	0.606
wavelet_HLH_glrlm_GrayLevelVariance_t2	0.92	0.61-1.01	0.459
wavelet_HLH_glrlm_HighGrayLevelRunEmphasis_t2	0.99	0.98-1	0.254
wavelet_HLH_glrlm_LongRunEmphasis_t2	1.13	0.47-2.7	0.784
wavelet_HLH_glrlm_LongRunHighGrayLevelEmphasis_t2	1	0.99-1	0.392
wavelet_HLH_glrlm_LongRunLowGrayLevelEmphasis_t2	0.14	0-7995.55	0.732
wavelet_HLH_glrlm_LowGrayLevelRunEmphasis_t2	0	0-244772.25	0.472
wavelet_HLH_glrlm_RunEntropy_t2	0.61	0.04-8.99	0.721
wavelet_HLH_glrlm_RunLengthNonUniformity_t2	1	1-1	0.62
wavelet_HLH_glrlm_RunLengthNonUniformityNormalized_t2	0.15	0-38.2	0.53
wavelet_HLH_glrlm_RunPercentage_t2	0.12	0-185.09	0.582
wavelet_HLH_glrlm_RunVariance_t2	1.36	0.17-11.42	0.77
wavelet_HLH_glrlm_ShortRunEmphasis_t2	0.08	0-866.2	0.599
wavelet_HLH_glrlm_ShortRunHighGrayLevelEmphasis_t2	0.99	0.97-1	0.251
wavelet_HLH_glrlm_ShortRunLowGrayLevelEmphasis_t2	0	0-201525.88	0.43
wavelet_HLH_glszm_GrayLevelNonUniformity_t2	1.01	0.98-1.04	0.363
[truncated: 287 more rows]

## Sheet: Table S2
Table S2. Baseline of clinical data from Yale New Haven Hospital.
	PKG cohort(N=86)
Sex
Female	56 (65.1%)
Male	30 (34.9%)
Age
Mean (SD)	64.8 (10.3)
Median [Min, Max]	66.0 [34.0, 85.0]
Race
Asian or Pacific Islander	5 (5.8%)
Black or African American	5 (5.8%)
Unknown	7 (8.1%)
White	69 (80.2%)
Ethnicity
Hispanic or Latino	3 (3.5%)
Unknown	83 (96.5%)
Smoke
Mean (SD)	23.4 (23.9)
Median [Min, Max]	20.0 [0, 100]
Missing	24 (27.9%)
Extranodal
Unknown	2 (2.3%)
No	53 (61.6%)
Yes	31 (36.0%)
Infratentorial
No	53 (61.6%)
Yes	33 (38.4%)

## Sheet: Table S3
Table S3. Demographics information of the Xiangya BM cohort.
Case	Overall Survival (Months)	Status(0 = Alive; 1 = Dead)	Sex	Age	Smoking history	EGFR/ALK status	Number of lesions	KPS(A:80-100; B: 50-70; C:0-40)	EGFR/ALK-TKI	Radiotherapy
C01	21	1	Male	72	Smoker	EGFR/ALK-negative	solitary lesion	B	no	no
C02	13	0	Female	66	Non-smoker	EGFR/ALK-positive	Multiple lesions	A	yes	/
C03	10	0	Male	37	Non-smoker	EGFR/ALK-negative	solitary lesion	A	/	no
C04	16	0	Male	69	Smoker	EGFR/ALK-positive	solitary lesion	B	yes	/
C05	9	1	Female	50	Non-smoker	EGFR/ALK-positive	solitary lesion	C	yes	no
C06	13	0	Female	52	Non-smoker	EGFR/ALK-positive	solitary lesion	A	yes	/
C07	21	1	Female	53	Non-smoker	EGFR/ALK-positive	Multiple lesions	A	yes	yes
C08	15	1	Male	69	Non-smoker	EGFR/ALK-positive	Multiple lesions	A	yes	yes
C09	20	0	Female	47	Non-smoker	EGFR/ALK-negative	solitary lesion	B	no	/
C10	34	0	Female	40	Non-smoker	EGFR/ALK-positive	Multiple lesions	A	yes	yes
C11	34	0	Male	62	Smoker	EGFR/ALK-positive	Multiple lesions	B	yes	no
C12	15	0	Male	48	Smoker	EGFR/ALK-positive	Multiple lesions	B	yes	yes
C13	12	0	Female	35	Non-smoker	EGFR/ALK-positive	Multiple lesions	B	yes	no
C14	16	0	Female	58	Non-smoker	EGFR/ALK-positive	Multiple lesions	B	yes	no
C15	25	0	Male	31	Smoker	EGFR/ALK-positive	Multiple lesions	C	yes	/
C16	26	1	Male	58	Smoker	EGFR/ALK-positive	solitary lesion	A	yes	no
C17	8	1	Female	66	Non-smoker	EGFR/ALK-positive	solitary lesion	A	/	no
C18	12	0	Male	62	Non-smoker	EGFR/ALK-positive	Multiple lesions	C	yes	/
C19	16	0	Male	66	Smoker	EGFR/ALK-negative	solitary lesion	B	no	/
C20	35	0	Male	52	Smoker	EGFR/ALK-negative	solitary lesion	B	no	/
C21	8	0	Male	39	Non-smoker	EGFR/ALK-positive	Multiple lesions	B	no	yes
C22	10	0	Female	43	Non-smoker	EGFR/ALK-positive	solitary lesion	A	yes	no
C23	10	0	Male	57	Non-smoker	EGFR/ALK-negative	Multiple lesions	B	no	no
C24	16	0	Male	57	Non-smoker	EGFR/ALK-negative	solitary lesion	C	/	/
C25	14	0	Female	48	Non-smoker	EGFR/ALK-positive	Multiple lesions	A	yes	no
C26	42	0	Female	67	Non-smoker	EGFR/ALK-negative	solitary lesion	A	no	yes
C27	19	1	Male	57	Smoker	EGFR/ALK-negative	solitary lesion	B	no	/
C28	23	0	Female	66	Non-smoker	EGFR/ALK-negative	solitary lesion	C	no	/
C29	12	0	Female	66	Non-smoker	EGFR/ALK-positive	Multiple lesions	A	no	/
C30	33	1	Female	61	Non-smoker	EGFR/ALK-positive	solitary lesion	A	yes	no
C31	26	0	Female	35	Non-smoker	EGFR/ALK-positive	solitary lesion	A	yes	/
C32	1	1	Male	64	Non-smoker	EGFR/ALK-negative	solitary lesion	C	no	no
C33	18	0	Male	62	Smoker	EGFR/ALK-negative	Multiple lesions	B	/	/
C34	1	1	Male	70	Non-smoker	EGFR/ALK-negative	Multiple lesions	B	no	yes
C35	25	1	Male	66	Smoker	EGFR/ALK-negative	solitary lesion	A	/	/
C36	11	0	Male	52	Non-smoker	EGFR/ALK-positive	solitary lesion	A	yes	/
C37	13	0	Male	67	Non-smoker	EGFR/ALK-positive	solitary lesion	B	yes	no
C38	8	1	Male	76	Smoker	EGFR/ALK-negative	solitary lesion	B	no	yes
C39	10	1	Male	66	Smoker	EGFR/ALK-positive	solitary lesion	A	yes	no
C40	39	0	Female	45	Non-smoker	EGFR/ALK-positive	solitary lesion	A	yes	yes
C41	39	0	Male	52	Smoker	EGFR/ALK-negative	solitary lesion	A	/	no

## Sheet: Table S4
Table S4. Demographics information of the Xiangya immunotherapy BM cohort.
Case	6 months Responded Status	Sex	Age	Smoking history	EGFR/ALK status	Number of lesions	KPS(A:80-100; B: 50-70; C:0-40)	Brain metastasis surgery
C42	SD	Male	71	Smoker	/	Multiple lesions	C	No
C43	PR	Male	67	Smoker	EGFR/ALK-negative	Multiple lesions	B	No
C44	PR	Male	66	Smoker	EGFR/ALK-negative	solitary lesion	A	No
C45	SD	Male	62	Smoker	EGFR/ALK-negative	solitary lesion	A	No
C46	CR	Male	62	Smoker	/	solitary lesion	B	No
C47	SD	Male	60	Smoker	EGFR/ALK-negative	Multiple lesions	A	No
C48	CR	Male	60	Non-smoker	/	solitary lesion	B	Yes
C49	PR	Female	60	Non-smoker	EGFR/ALK-negative	Multiple lesions	A	No
C50	SD	Male	59	Smoker	/	solitary lesion	B	Yes
C51	SD	Male	59	Smoker	EGFR/ALK-negative	solitary lesion	A	No
C52	PR	Male	58	Smoker	EGFR/ALK-negative	Multiple lesions	B	No
C53	SD	Female	58	Non-smoker	EGFR/ALK-negative	solitary lesion	A	No
C54	CR	Male	57	Non-smoker	EGFR/ALK-negative	Multiple lesions	B	Yes
C55	PR	Male	55	Smoker	EGFR/ALK-negative	solitary lesion	A	No
C56	PR	Male	55	Smoker	EGFR/ALK-positive	solitary lesion	B	Yes
C57	SD	Male	54	Smoker	/	solitary lesion	B	No
C58	SD	Female	54	Non-smoker	/	Multiple lesions	B	No
C59	SD	Male	49	Smoker	EGFR/ALK-negative	Multiple lesions	B	No
C60	CR	Male	48	Smoker	EGFR/ALK-negative	Multiple lesions	A	No
C61	PR	Male	48	Smoker	/	Multiple lesions	A	No
C62	PR	Male	46	Smoker	/	solitary lesion	A	Yes
C63	PR	Female	45	Non-smoker	EGFR/ALK-positive	solitary lesion	A	Yes

## Sheet: Table S5
Table S5. Univariate logistic regression results for statistical significance of 70 radiomic features in relation to 36-month survival.
Characteristics	OR	95%CI	P Value
diagnostics_Mask_interpolated_Maximum_t1	1.01	1.00-1.02	0.03
original_firstorder_Maximum_t1	1.01	1.00-1.02	0.03
original_firstorder_Range_t1	1.01	1.00-1.02	0.033
original_glcm_Autocorrelation_t1	1	1.00-1.01	0.025
original_glcm_JointAverage_t1	1.14	1.03-1.28	0.019
original_glrlm_HighGrayLevelRunEmphasis_t1	1	1.00-1.01	0.025
original_glrlm_LongRunHighGrayLevelEmphasis_t1	1	1.00-1.00	0.025
original_glrlm_ShortRunHighGrayLevelEmphasis_t1	1	1.00-1.01	0.025
original_glszm_HighGrayLevelZoneEmphasis_t1	1	1.00-1.00	0.032
original_glszm_SmallAreaHighGrayLevelEmphasis_t1	1	1.00-1.01	0.035
original_gldm_HighGrayLevelEmphasis_t1	1	1.00-1.01	0.024
log_sigma_2_0_mm_3D_firstorder_Minimum_t1	0.96	0.93-0.99	0.023
log_sigma_2_0_mm_3D_firstorder_Range_t1	1.02	1.00-1.04	0.026
log_sigma_2_0_mm_3D_glcm_Autocorrelation_t1	1.01	1.00-1.01	0.033
log_sigma_2_0_mm_3D_glcm_JointAverage_t1	1.23	1.06-1.5	0.015
log_sigma_2_0_mm_3D_glrlm_HighGrayLevelRunEmphasis_t1	1.01	1.00-1.01	0.037
log_sigma_2_0_mm_3D_glrlm_LongRunHighGrayLevelEmphasis_t1	1	1.00-1.01	0.038
log_sigma_2_0_mm_3D_glrlm_LongRunLowGrayLevelEmphasis_t1	0	0.00-0.00	0.017
log_sigma_2_0_mm_3D_glrlm_LowGrayLevelRunEmphasis_t1	0	0.00-0.00	0.011
log_sigma_2_0_mm_3D_glrlm_ShortRunHighGrayLevelEmphasis_t1	1.01	1.00-1.02	0.04
log_sigma_2_0_mm_3D_glrlm_ShortRunLowGrayLevelEmphasis_t1	0	0.00-0.00	0.01
log_sigma_2_0_mm_3D_glszm_GrayLevelNonUniformityNormalized_t1	0	0.00-0.01	0.039
log_sigma_2_0_mm_3D_glszm_HighGrayLevelZoneEmphasis_t1	1.01	1.00-1.02	0.033
log_sigma_2_0_mm_3D_glszm_LowGrayLevelZoneEmphasis_t1	0	0.00-0.00	0.027
log_sigma_2_0_mm_3D_gldm_HighGrayLevelEmphasis_t1	1.01	1.00-1.01	0.037
log_sigma_2_0_mm_3D_gldm_LowGrayLevelEmphasis_t1	0	0.00-0.00	0.011
log_sigma_3_0_mm_3D_firstorder_Minimum_t1	0.97	0.94-0.99	0.04
log_sigma_3_0_mm_3D_firstorder_Range_t1	1.02	1.00-1.04	0.027
log_sigma_3_0_mm_3D_glcm_Autocorrelation_t1	1.01	1.00-1.01	0.041
log_sigma_3_0_mm_3D_glcm_JointAverage_t1	1.19	1.04-1.43	0.025
log_sigma_3_0_mm_3D_glrlm_LongRunHighGrayLevelEmphasis_t1	1	1.00-1.01	0.031
log_sigma_3_0_mm_3D_glszm_GrayLevelNonUniformityNormalized_t1	0	0.00-0.00	0.035
log_sigma_4_0_mm_3D_glcm_JointAverage_t1	1.16	1.00-1.36	0.046
log_sigma_4_0_mm_3D_glrlm_LongRunHighGrayLevelEmphasis_t1	1	1.00-1.01	0.041
wavelet_LHL_firstorder_Entropy_t1	3.95	1.18-18.96	0.047
wavelet_LHL_glcm_DifferenceEntropy_t1	4.94	1.29-29.07	0.04
wavelet_LHL_glcm_JointEntropy_t1	2.94	1.28-9.52	0.032
wavelet_LHL_glcm_MaximumProbability_t1	0	0.00-0.00	0.049
wavelet_LHL_glcm_SumEntropy_t1	4.12	1.26-20.4	0.043
wavelet_HLL_firstorder_Maximum_t1	1.01	1.00-1.02	0.048
wavelet_HLL_glcm_DifferenceEntropy_t1	3.75	1.18-16.57	0.044
wavelet_HHL_firstorder_90Percentile_t1	1.17	1.04-1.40	0.04
wavelet_HHL_firstorder_Entropy_t1	8.13	1.83-67.77	0.019
wavelet_HHL_firstorder_MeanAbsoluteDeviation_t1	1.22	1.05-1.55	0.047
wavelet_HHL_firstorder_Uniformity_t1	0	0.00-0.00	0.028
wavelet_HHL_glcm_DifferenceAverage_t1	2.01	1.16-4.71	0.049
wavelet_HHL_glcm_DifferenceEntropy_t1	9.46	1.92-91.45	0.019
wavelet_HHL_glcm_DifferenceVariance_t1	1.09	1.02-1.19	0.04
wavelet_HHL_glcm_JointEntropy_t1	3.4	1.43-11.81	0.02
wavelet_HHL_glcm_Idm_t1	0	0.00-0.19	0.044
wavelet_HHL_glcm_Id_t1	0	0.00-0.12	0.04
wavelet_HHL_glcm_InverseVariance_t1	0	0.00-0.09	0.038
wavelet_HHL_glcm_MaximumProbability_t1	0	0.00-0.00	0.038
wavelet_HHL_glcm_SumEntropy_t1	7.72	1.82-62.31	0.02
wavelet_HHL_glrlm_GrayLevelNonUniformityNormalized_t1	0	0.00-0.00	0.027
wavelet_HHL_glrlm_RunEntropy_t1	14.06	2.19-188	0.018
wavelet_HHL_glszm_GrayLevelNonUniformityNormalized_t1	0	0.00-0.00	0.035
wavelet_HHL_glszm_GrayLevelVariance_t1	1.04	1.00-1.09	0.03
wavelet_HHL_glszm_ZoneEntropy_t1	9.46	1.64-106.54	0.038
wavelet_LLL_firstorder_Maximum_t1	1	1.00-1.01	0.03
wavelet_LLL_firstorder_Range_t1	1	1.00-1.01	0.044
wavelet_LLL_glcm_Autocorrelation_t1	1	1.00-1.00	0.039
wavelet_LLL_glcm_JointAverage_t1	1.04	1.00-1.09	0.041
wavelet_LLL_glrlm_HighGrayLevelRunEmphasis_t1	1	1.00-1.00	0.042
wavelet_LLL_glrlm_LongRunHighGrayLevelEmphasis_t1	1	1.00-1.00	0.045
wavelet_LLL_glrlm_ShortRunHighGrayLevelEmphasis_t1	1	1.00-1.00	0.042
wavelet_LLL_glszm_HighGrayLevelZoneEmphasis_t1	1	1.00-1.00	0.045
wavelet_LLL_glszm_SmallAreaHighGrayLevelEmphasis_t1	1	1.00-1.00	0.046
wavelet_LLL_gldm_HighGrayLevelEmphasis_t1	1	1.00-1.00	0.042
log_sigma_3_0_mm_3D_gldm_DependenceVariance_t2	1.41	1.04-2.09	0.049
Abbreviation: OR, Odds Ratio;95%CI, 95% Confidence Interval.

## Sheet: Table S6
Table S6. The variables’ frequency of 10-fold cross-validation.
Radiomics features in all folds	Frequency
log_sigma_2_0_mm_3D_glrlm_ShortRunLowGrayLevelEmphasis_t1	9
wavelet_HHL_firstorder_90Percentile_t1	9
wavelet_HHL_glszm_ZoneEntropy_t1	7
wavelet_HHL_firstorder_MeanAbsoluteDeviation_t1	4
log_sigma_2_0_mm_3D_gldm_LowGrayLevelEmphasis_t1	3
wavelet_HHL_glcm_DifferenceAverage_t1	2
wavelet_HHL_glszm_GrayLevelNonUniformityNormalized_t1	2
wavelet_HLL_glcm_DifferenceEntropy_t1	2
wavelet_LHL_glcm_JointEntropy_t1	2
wavelet_LHL_glcm_MaximumProbability_t1	2
log_sigma_2_0_mm_3D_firstorder_Range_t1	1
log_sigma_2_0_mm_3D_glrlm_LowGrayLevelRunEmphasis_t1	1
log_sigma_3_0_mm_3D_firstorder_Range_t1	1
log_sigma_3_0_mm_3D_gldm_DependenceVariance_t2	1
log_sigma_4_0_mm_3D_glrlm_LongRunHighGrayLevelEmphasis_t1	1
original_firstorder_Range_t1	1
original_gldm_HighGrayLevelEmphasis_t1	1

## Sheet: Table S7
Table S7. The performance of the predictive OS model for BM patients from NSCLC.
Dataset	Precision	Recall	F1 Score
Xiangya Hospital (Train set)	0.93	1	0.97
Yale New Haven Hospital (Test set)	0.79	0.92	0.85

## Sheet: Table S8
Table S8. Differentially expressed genes between high-risk and low-risk groups.
gene_symbol	baseMean	log2FoldChange	lfcSE	stat	pvalue	padj	change
C1orf87	59.1626	6.32303	1.56333	4.04459	5.24142904075526e-05	0.0259807	UP
MAGEB4	12.3274	4.21036	0.798904	5.27018	1.36293555633217e-07	0.000325547	UP
PCSK1	841.036	3.20183	0.518792	6.17171	6.75536782927223e-10	2.25899500210863e-06	UP
GSTM5	73.8065	3.11993	0.82656	3.77459	0.000160268	0.0462015	UP
SMOC1	576.135	3.04545	0.717719	4.24323	2.20328623905887e-05	0.0183204	UP
TENM1	674.881	2.77956	0.585167	4.75004	2.03379470273573e-06	0.00283375	UP
SLITRK5	468.111	2.62196	0.665582	3.93935	8.17035940684237e-05	0.0325798	UP
SOX11	309.436	2.57908	0.458353	5.62685	1.83532906170089e-08	5.11445031860647e-05	UP
DUSP4	5223.84	2.49388	0.593305	4.20337	2.62972089792567e-05	0.0183204	UP
ATF3	2582.89	2.44226	0.495839	4.9255	8.41446802173591e-07	0.0014069	UP
MAB21L1	193.907	2.23275	0.461772	4.83518	1.33023033749438e-06	0.00202195	UP
CARNS1	3965.24	2.16935	0.514914	4.21304	2.51953189558549e-05	0.0183204	UP
NFASC	5455.97	2.10516	0.507061	4.15169	3.30024511504696e-05	0.0217923	UP
RYR3	1114.49	2.09982	0.562521	3.73287	0.000189307	0.0496496	UP
PDE3A	1256.6	2.05761	0.487514	4.22062	2.43632869852631e-05	0.0183204	UP
APC2	4223.89	1.74688	0.429931	4.06317	4.8410789013704e-05	0.0252946	UP
CERCAM	4912.49	1.74298	0.457822	3.80712	0.000140593	0.0456258	UP
DDR2	2701.44	1.73145	0.336916	5.13911	2.76045922803864e-07	0.000576936	UP
KCNJ2	988.251	1.65398	0.409473	4.03928	5.36150234092665e-05	0.0259807	UP
C1QTNF1	1385.64	1.6035	0.423186	3.78911	0.000151185	0.0462015	UP
DAAM2	5738.42	1.55413	0.40401	3.84677	0.000119685	0.0408395	UP
GPR35	562.362	1.54304	0.411597	3.74892	0.000177596	0.0485578	UP
GPR173	512.866	1.5	0.402362	3.72799	0.000193016	0.0496496	UP
ARHGEF37	1066.18	1.49773	0.363537	4.11987	3.79079566083763e-05	0.0223069	UP
CASTOR3	1392.95	1.38625	0.345694	4.01005	6.07068945615961e-05	0.027433	UP
ITPKB	8196.55	1.09866	0.280762	3.91314	9.11027312739902e-05	0.0338497	UP
GDF11	912.011	1.06492	0.23334	4.56379	5.02389119052321e-06	0.00599996	UP
ICOSLG	2351.46	1.04257	0.262826	3.96676	7.28573416658912e-05	0.0312353	UP
ARGLU1	5013.5	1.03262	0.249087	4.14563	3.38875312473848e-05	0.0217923	UP
CAPRIN2	1916.86	1.01052	0.237703	4.25116	2.1266326458314e-05	0.0183204	UP
ARL10	1161.96	1.00011	0.266261	3.75614	0.000172555	0.0480852	UP
CTSC	11568	-1.27374	0.332265	-3.83351	0.000126328	0.0422442	DOWN
GPC4	5985.87	-1.58114	0.422149	-3.74547	0.000180059	0.0485578	DOWN
C16orf54	335.036	-2.02889	0.520627	-3.89701	9.73891740702115e-05	0.034576	DOWN
VEPH1	897.904	-2.3294	0.571109	-4.07872	4.5283599021953e-05	0.0244239	DOWN
SUSD2	7903.28	-2.58219	0.657419	-3.92777	8.5736189440623e-05	0.0325798	DOWN
SDK2	2515.21	-2.68669	0.683527	-3.93062	8.4725826506193e-05	0.0325798	DOWN
ADGRG5	241.789	-2.68806	0.602254	-4.46333	8.06974609435929e-06	0.00843288	DOWN
LRRN4	1172.55	-2.76522	0.734657	-3.76396	0.000167243	0.047395	DOWN
SCML4	220.101	-2.90993	0.764798	-3.80484	0.000141898	0.0456258	DOWN
MMP7	1121.96	-3.11355	0.82297	-3.78331	0.000154755	0.0462015	DOWN
TNFRSF13B	25.0975	-3.13499	0.805415	-3.89239	9.92611465099787e-05	0.034576	DOWN
SLC13A2	99.6412	-3.62197	0.911073	-3.9755	7.0230216874401e-05	0.0309013	DOWN
HTD2	16.2517	-4.03362	0.976743	-4.12966	3.63294582539432e-05	0.0223069	DOWN
SFTPD	5198.34	-4.26369	1.0388	-4.10445	4.0528458439812e-05	0.0225879	DOWN
HP	27252.4	-4.53288	1.1537	-3.92901	8.52973754331961e-05	0.0325798	DOWN
SOX14	56.3189	-6.23604	1.23221	-5.06087	4.17350053412855e-07	0.000775344	DOWN
SFTPC	17684.9	-6.55727	1.40739	-4.65918	3.17464191370864e-06	0.00408308	DOWN
AC079594.2	43.6308	-7.91858	2.09317	-3.78306	0.00015491	0.0462015	DOWN
UGT1A10	95.6861	-10.8672	2.42134	-4.4881	7.18610167537485e-06	0.00801011	DOWN
AC048338.1	19.4806	-23.1728	3.21239	-7.21358	5.45003216852199e-13	2.27811344644219e-09	DOWN
AD000671.1	32.7261	-23.8352	2.90627	-8.20129	2.3782083192863e-16	3.97636430984669e-12	DOWN
C7orf55-LUC7L2	72.2037	-24.9529	3.14137	-7.94331	1.96850666497497e-15	1.64567157191908e-11	DOWN
AC138811.2	92.4505	-25.2904	3.22042	-7.85313	4.05789678043444e-15	2.26160113896213e-11	DOWN
